# Supplementary material for: Crystal structure refinement of magnesium zinc divanadate, MgZnV2O7, from powder X-ray diffraction data
Source: Acta Crystallogr E Crystallogr Commun. 2021 May 7;77(Pt 6):588–91. doi: 10.1107/S2056989021004503 (PMC8183434; doi:10.1107/S2056989021004503)
Supplement: Supplementary file 1 [file e-77-00588-sup1.cif]

##############################################################################
#                                                                            #
# This CIF contains the data in a paper accepted for publication in          #
# Acta Crystallographica Section E. It conforms to the requirements of       #
# Notes for Authors for Acta Crystallographica Section E, and has been       #
# peer reviewed under the auspices of the IUCr Commission on Journals.       #
#                                                                            #
# Full details of the Crystallographic Information File format               #
# are given in the paper "The Crystallographic Information File (CIF):       #
# a New Standard Archive File for Crystallography" by S. R. Hall, F. H.      #
# Allen and I. D. Brown [Acta Cryst. (1991), A47, 655-685].                  #
#                                                                            #
# The current version of the core CIF dictionary is obtainable from          #
# ftp://ftp.iucr.org/pub/cif_core.dic.                                       #
#                                                                            #
# Software is freely available for graphical display of the structure(s)     #
# in this CIF. For information consult the CIF software page                 #
# http://www.iucr.org/resources/cif/software.                                #
#                                                                            #
# This file may be used for bona fide research purposes within the           #
# scientific community so long as proper attribution is given to the journal # 
# article from which it was obtained.                                        #
#                                                                            #
##############################################################################
data_I
loop_
    _audit_creation_method
    "from EXP file using GSAS2CIF"
_journal_data_validation_number     ?
_journal_date_recd_electronic     2021-02-24
_journal_date_accepted     2021-04-28
_journal_name_full     'Acta Crystallographica, Section E'
_journal_year     2021
_journal_volume     77
_journal_issue      6
_journal_page_first     588
_journal_page_last     591
_journal_paper_category     GI
_journal_paper_doi     10.1107/S2056989021004503
_journal_coeditor_code     WM5602
_publ_contact_author_name     'Jun Li'
_publ_contact_author_address
;
Department of Chemistry, Oregon State University
Corvallis, Oregon 97331, USA
;
_publ_contact_author_email     'lijun@oregonstate.edu'
_publ_contact_author_fax     '+1-541-737-2062'
_publ_contact_author_phone     '+1-541-737-6719'
_publ_section_title
;
Crystal structure refinement of magnesium zinc divanadate, MgZnV~2~O~7~, from
powder X-ray diffraction data
;
_publ_section_title_footnote     .
loop_
    _publ_author_name
    _publ_author_footnote
    _publ_author_address
    'Hong, Stephanie J.' .
;
Department of Chemistry, Oregon State University
Corvallis, Oregon 97331, USA
;
    'Li, Jun' .
;
Department of Chemistry, Oregon State University
Corvallis, Oregon 97331, USA
;
    'Subramanian, Mas A.' .
;
Department of Chemistry, Oregon State University
Corvallis, Oregon 97331, USA
;
_publ_section_synopsis
;
The crystal structure of magnesium zinc divanadate can be described by an
alternate stacking of V~2~O~7~ layers and (Mg/Zn) atom layers. Each V~2~O~7~
layer consists of a V~2~O~7~ dimer and a V~4~O~14~ tetramer.
;
_pd_block_id     2020-11-15T11:35|MZVO_KA1|Stephanie_Jinhwa_Hong|
_chemical_name_systematic
;
Magnesium zinc divanadate
;
_chemical_name_common     "magnesium zinc divanadium oxide"
_chemical_formula_moiety     "Mg Zn V2 O7"
_chemical_formula_sum     "Mg Zn V2 O7"
_chemical_formula_structural     MgZnV2O7
_chemical_formula_analytical     MgZnV2O7
_chemical_formula_iupac     'Mg Zn V2 O7'
_chemical_formula_weight     303.56
_chemical_melting_point     ?
_chemical_compound_source     ?
_symmetry_cell_setting     monoclinic
_symmetry_space_group_name_H-M     "C 2/m"
_symmetry_space_group_name_Hall     "-C 2y"
loop_
    _symmetry_equiv_pos_site_id
    _symmetry_equiv_pos_as_xyz
    1 +x,+y,+z
    2 -x,+y,-z
    3 -x,-y,-z
    4 +x,-y,+z
    5 +x+1/2,+y+1/2,+z
    6 -x+1/2,+y+1/2,-z
    7 -x+1/2,-y+1/2,-z
    8 +x+1/2,-y+1/2,+z
_cell_length_a     10.32882(7)
_cell_length_b     8.50126(5)
_cell_length_c     9.30814(6)
_cell_angle_alpha     90.0
_cell_angle_beta     98.5748(5)
_cell_angle_gamma     90.0
_cell_volume     808.193(10)
_cell_formula_units_Z     6
_cell_measurement_temperature     298
_cell_special_details     ?
_exptl_crystal_description     powder
_exptl_crystal_density_diffrn     3.743
_exptl_crystal_density_meas     ?
_exptl_crystal_density_method     ?
_exptl_crystal_F_000     864.0
_pd_char_colour     yellow
_pd_char_particle_morphology     ?
_exptl_absorpt_process_details
;   GSAS Absorption/surface roughness correction: function number 0
 No correction is applied.
;
_exptl_absorpt_correction_T_min     1.00000
_exptl_absorpt_correction_T_max     1.00000
_exptl_special_details     ?
_diffrn_ambient_temperature     298
_diffrn_source     'sealed X-ray tube'
_diffrn_radiation_type     'Cu k\a~1~'
_diffrn_radiation_wavelength     1.5405
_diffrn_radiation_monochromator     ?
_diffrn_measurement_device_type     'PANalytical Empyrean'
_diffrn_detector     'PIXcel 3D 2x2'
_pd_instr_dist_src/mono     ?
_pd_instr_dist_mono/spec     ?
_pd_instr_dist_src/spec     ?
_pd_instr_dist_spec/anal     ?
_pd_instr_dist_anal/detc     ?
_pd_instr_dist_spec/detc     ?
_pd_instr_location     ?
_diffrn_radiation_probe     x-ray
loop_
    _refln_index_h
    _refln_index_k
    _refln_index_l
    _refln_observed_status
    _refln_F_squared_meas
    _refln_F_squared_calc
    _refln_phase_calc
    _refln_d_spacing
    _gsas_i100_meas
    0 0 1 o 605.962 727.137 180.00 9.20410 2.30
    1 1 0 o 262.376 192.489 180.00 6.53396 1.22
    1 1 -1 o 238.435 38.360 0.00 5.58534 0.57
    2 0 0 o 1744.524 1674.437 0.00 5.10668 2.02
    1 1 1 o 5339.514 4969.132 180.00 5.10312 21.73
    2 0 -1 o 1770.134 1573.516 180.00 4.77785 1.05
    0 0 2 o 39.627 208.372 180.00 4.60205 0.00
    0 2 0 o 16953.941 18426.141 0.00 4.25063 16.33
    2 0 1 o 615.412 373.668 0.00 4.20722 0.62
    1 1 -2 o 2166.513 1693.324 180.00 3.94374 3.17
    0 2 1 o 2682.725 1637.957 0.00 3.85899 4.05
    2 0 -2 o 5096.617 913.239 0.00 3.70435 2.20
    1 1 2 o 806.170 781.456 180.00 3.60411 1.75
    2 2 0 o 911.201 130.756 0.00 3.26698 1.03
    2 0 2 o 5304.229 6227.638 180.00 3.19028 4.72
    2 2 -1 o 127763.22 134539.45 0.00 3.17576 100.00
    3 1 0 o 62899.00 70841.80 0.00 3.16045 58.87
    3 1 -1 o 109.854 90.525 0.00 3.12495 0.08
    0 2 2 o 5004.354 4467.936 0.00 3.12250 5.26
    0 0 3 o 177128.17 172509.42 180.00 3.06803 76.89
    2 2 1 o 2592.659 999.799 180.00 2.99019 3.24
    1 1 -3 o 14858.944 15074.992 180.00 2.88501 9.70
    3 1 1 o 1434.474 1408.631 180.00 2.86963 1.37
    2 0 -3 o 11619.218 9195.802 0.00 2.82221 2.96
    2 2 -2 o 537.372 406.690 180.00 2.79267 0.28
    3 1 -2 o 3650.372 2746.861 0.00 2.79182 1.86
    1 3 0 o 1289.874 211.080 180.00 2.73060 0.89
    1 1 3 o 4380.208 4213.231 0.00 2.68049 3.80
    1 3 -1 o 782.186 251.976 180.00 2.64675 0.45
    1 3 1 o 18461.660 18998.543 0.00 2.58983 12.02
    4 0 -1 o 1818.939 2219.777 0.00 2.56073 0.45
    4 0 0 o 2745.601 2532.655 180.00 2.55334 0.74
    2 2 2 o 46977.78 40100.31 180.00 2.55156 46.94
    0 2 3 o 3918.647 2160.654 180.00 2.48771 3.06
    2 0 3 o 2966.668 2697.979 180.00 2.47221 0.94
    3 1 2 o 806.800 335.039 180.00 2.45170 0.65
    1 3 -2 o 8492.153 7969.393 180.00 2.39053 3.46
    4 0 -2 o 6732.294 6443.053 0.00 2.38893 0.96
    3 1 -3 o 21058.014 22041.674 180.00 2.37153 7.10
    4 0 1 o 18446.111 19087.045 180.00 2.37104 4.76
    2 2 -3 o 1276.616 182.072 0.00 2.35117 0.52
    1 3 2 o 16010.110 13620.969 180.00 2.30830 10.14
    0 0 4 o 26962.234 19203.160 0.00 2.30102 6.08
    1 1 -4 o -0.990 0.199 180.00 2.23830 0.00
    2 0 -4 o 52973.86 38946.29 0.00 2.22587 8.27
    4 2 -1 o 366.308 184.546 0.00 2.19345 0.13
    4 2 0 o 1898.437 1271.679 180.00 2.18880 0.89
    3 3 0 o 26612.486 25248.650 180.00 2.17799 11.20
    3 3 -1 o 215.122 4.041 180.00 2.16626 0.08
    2 2 3 o 3406.737 3538.539 0.00 2.13704 2.04
    0 4 0 o 40311.00 33836.652 0.00 2.12532 7.89
    4 0 -3 o 5544.227 4656.253 180.00 2.12450 0.70
    1 1 4 o 46522.01 43014.03 0.00 2.10828 22.01
    4 0 2 o 2138.270 1959.206 0.00 2.10361 0.44
    4 2 -2 o 7778.307 6210.603 180.00 2.08256 1.97
    1 3 -3 o 703.991 478.048 180.00 2.08135 0.33
    3 3 1 o 9436.109 9627.962 0.00 2.07555 4.67
    0 4 1 o 682.122 381.884 0.00 2.07083 0.25
    4 2 1 o 238.487 106.172 0.00 2.07068 0.14
    3 1 3 o 15875.613 16240.478 180.00 2.06327 8.53
    3 3 -2 o 5128.187 3062.407 0.00 2.04554 1.48
    0 2 4 o 3112.978 2035.210 180.00 2.02355 1.12
    5 1 -1 o 16112.810 9700.699 0.00 2.00223 4.92
    1 3 3 o 1605.353 1059.234 180.00 2.00051 0.73
    3 1 -4 o 958.152 376.712 180.00 1.99634 0.26
    2 0 4 o 5545.801 5284.211 180.00 1.98971 1.15
    5 1 0 o 3374.011 3417.007 0.00 1.98614 1.08
    2 2 -4 o 49637.09 47785.18 180.00 1.97187 12.92
    2 4 0 o 44.100 25.221 0.00 1.96217 0.02
    2 4 -1 o 49472.55 42489.15 0.00 1.94186 14.61
    0 4 2 o 1539.785 1725.776 0.00 1.92949 0.53
    5 1 -2 o 83.844 86.912 0.00 1.92809 0.02
    4 2 -3 o 0.778 2.102 180.00 1.90036 0.00
    3 3 2 o 8752.218 9272.694 0.00 1.89982 4.21
    2 4 1 o 28.161 40.756 180.00 1.89701 0.01
    5 1 1 o 1864.164 1907.930 0.00 1.88590 0.62
    4 2 2 o 6377.199 6404.523 180.00 1.88536 2.73
    3 3 -3 o 2245.092 2055.888 0.00 1.86178 0.43
    4 0 -4 o 882.525 321.514 180.00 1.85218 0.08
    2 4 -2 o -4.642 28.330 0.00 1.84346 0.00
    0 0 5 o 2669.111 1569.834 180.00 1.84082 0.42
    4 0 3 o 8879.129 8459.812 0.00 1.83281 1.64
    2 0 -5 o 11705.261 7525.332 180.00 1.82050 1.18
    1 1 -5 o 12610.938 11452.396 0.00 1.81768 3.33
    2 2 4 o 167.176 203.509 180.00 1.80206 0.10
    1 3 -4 o 3949.494 3645.064 0.00 1.79520 0.97
    5 1 -3 o 7048.255 5385.534 0.00 1.78984 1.29
    2 4 2 o 6659.187 8953.022 180.00 1.76876 2.52
    3 1 4 o 18507.127 18049.227 0.00 1.74861 6.59
    0 4 3 o 10948.227 11738.431 180.00 1.74707 3.31
    5 1 2 o 15055.878 14454.316 180.00 1.73438 5.15
    1 1 5 o 3862.698 4237.579 0.00 1.72931 1.29
    1 3 4 o 6998.107 6932.722 180.00 1.72600 2.09
    6 0 -1 o 87.321 31.706 180.00 1.72034 0.01
    6 0 0 o 27163.496 26731.830 0.00 1.70223 2.76
    3 3 3 o 23680.811 21911.332 0.00 1.70104 9.08
    4 2 -4 o 4397.324 4491.174 0.00 1.69798 0.71
    2 4 -3 o 1036.295 1055.402 0.00 1.69775 0.22
    3 1 -5 o 467.413 339.821 180.00 1.69604 0.09
    0 2 5 o 12293.885 10526.436 180.00 1.68922 3.07
    4 2 3 o 78.449 32.219 0.00 1.68302 0.04
    6 0 -2 o 1187.414 1131.125 0.00 1.68010 0.10
    1 5 0 o 431.015 538.837 180.00 1.67717 0.09
    2 2 -5 o 14799.781 10117.698 0.00 1.67347 2.68
    5 3 -1 o 191884.11 159640.19 0.00 1.66635 38.44
    3 3 -4 o 21147.930 15427.826 180.00 1.66295 3.55
    1 5 -1 o 171.802 150.156 0.00 1.65717 0.03
    5 3 0 o 1668.372 1491.282 180.00 1.65704 0.36
    2 0 5 o 4396.218 5728.588 0.00 1.65482 0.74
    1 5 1 o 16679.895 13494.245 180.00 1.64292 3.48
    4 4 -1 o 83.311 110.408 0.00 1.63542 0.02
    4 4 0 o 3259.843 2899.355 180.00 1.63349 0.78
    6 0 1 o 33950.227 28343.934 180.00 1.63092 3.76
    5 1 -4 o 1266.773 1078.785 180.00 1.62451 0.26
    5 3 -2 o 2823.152 1709.511 0.00 1.62288 0.49
    2 4 3 o 60.511 45.963 0.00 1.61164 0.02
    4 0 -5 o 9018.566 7458.067 180.00 1.61155 0.56
    5 3 1 o 1504.628 1002.029 180.00 1.59748 0.36
    4 0 4 o 36797.86 34666.371 0.00 1.59514 5.05
    6 2 -1 o 1038.884 1000.657 180.00 1.59468 0.18
    6 0 -3 o 37683.64 31640.389 180.00 1.59262 2.45
    1 5 -2 o 2116.413 2383.034 0.00 1.58835 0.30
    4 4 -2 o 229.118 328.421 0.00 1.58788 0.05
    4 4 1 o 1788.547 4008.119 180.00 1.58259 0.56
    6 2 0 o 10710.813 13517.662 180.00 1.58022 1.94
    5 1 3 o -0.653 5.988 180.00 1.56686 0.00
    1 5 2 o 210.591 179.692 0.00 1.56352 0.04
    6 2 -2 o 1690.212 1047.016 0.00 1.56247 0.26
    0 4 4 o 4.559 2.992 180.00 1.56125 0.00
    1 3 -5 o 37043.51 34412.684 0.00 1.55537 6.73
    2 2 5 o 16639.896 10833.113 0.00 1.54208 4.32
    5 3 -3 o 5605.345 5481.468 0.00 1.53783 0.82
    2 4 -4 o 15327.110 15548.299 180.00 1.53715 2.54
    0 0 6 o 12195.135 8605.849 0.00 1.53402 1.08
    2 0 -6 o 8667.508 6140.190 180.00 1.53351 0.63
    1 1 -6 o 44510.12 28239.244 0.00 1.52615 7.35
    6 0 2 o 27.926 2.258 180.00 1.52428 0.01
    6 2 1 o 536.298 422.625 0.00 1.52269 0.10
    3 5 0 o 57473.88 57504.11 0.00 1.52110 10.48
    3 5 -1 o 180.955 121.703 0.00 1.51710 0.03
    3 3 4 o 6836.111 4327.064 180.00 1.51144 1.87
    4 2 -5 o 24308.375 20309.734 0.00 1.50688 2.95
    3 1 5 o 331.487 420.373 180.00 1.50278 0.10
    4 4 -3 o 199.403 254.615 180.00 1.50254 0.03
    5 3 2 o 39895.13 50392.86 180.00 1.50222 9.93
    1 3 5 o 57084.91 67032.30 0.00 1.49892 12.83
    4 4 2 o 1274.929 656.171 180.00 1.49509 0.34
    4 2 4 o 1028.678 426.089 0.00 1.49344 0.37
    6 2 -3 o 319.607 31.485 180.00 1.49137 0.06
    1 5 -3 o 14705.247 11623.699 180.00 1.48704 2.41
    3 5 1 o 3355.542 2730.280 180.00 1.48492 0.65
    6 0 -4 o 175.447 75.394 0.00 1.47788 0.01
    3 3 -5 o 8718.283 5388.809 180.00 1.47710 1.13
    3 5 -2 o 1559.257 999.806 0.00 1.47381 0.24
    1 1 6 o 3694.088 2251.442 180.00 1.46269 0.69
    3 1 -6 o 11862.584 7602.246 0.00 1.46181 1.47
    5 1 -5 o 2575.525 1194.538 180.00 1.45973 0.27
    1 5 3 o 7468.438 4796.872 0.00 1.45670 1.49
    7 1 -1 o 96.558 20.717 0.00 1.45374 0.02
    2 4 4 o 3730.359 2088.558 180.00 1.45251 0.96
    0 2 6 o 9367.435 3532.036 0.00 1.44293 1.69
    2 2 -6 o 57.407 12.202 0.00 1.44251 0.01
    7 1 0 o 216.494 40.814 180.00 1.43803 0.03
    6 2 2 o 13200.960 11775.719 0.00 1.43481 2.72
    7 1 -2 o 42546.89 34681.953 0.00 1.43387 5.12
    5 3 -4 o 135251.13 98238.11 180.00 1.42913 15.01
    0 6 0 o 219808.13 157466.94 0.00 1.41688 16.11
    3 5 2 o 591.286 435.641 180.00 1.41641 0.11
    2 0 6 o 24106.719 13424.217 0.00 1.41229 2.10
    4 0 -6 o 39690.64 22828.205 0.00 1.41111 2.06
    5 1 4 o 4624.777 1960.390 180.00 1.40606 1.00
    6 0 3 o 7552.816 5163.213 180.00 1.40241 0.68
    3 5 -3 o 45029.30 32154.357 180.00 1.40044 5.51
    0 6 1 o 259.875 191.724 180.00 1.40038 0.03
    4 0 5 o 4238.158 2691.728 180.00 1.39763 0.37
    4 4 -4 o 1709.873 818.066 0.00 1.39634 0.20
    6 2 -4 o 12940.023 5831.846 180.00 1.39591 1.33
    0 4 5 o 5471.058 3757.061 180.00 1.39145 0.96
    7 1 1 o 27886.912 25306.781 180.00 1.38998 4.39
    5 3 3 o 8991.086 8449.675 0.00 1.38940 1.90
    4 4 3 o 1451.827 1109.733 0.00 1.38798 0.37
    2 4 -5 o 4486.029 1880.591 0.00 1.38261 0.59
    7 1 -3 o 2197.529 889.008 0.00 1.38250 0.23
    1 5 -4 o 4026.001 1056.967 180.00 1.37143 0.56
    2 6 0 o 2722.266 421.116 0.00 1.36530 0.38
    1 3 -6 o 755.243 19.811 0.00 1.36078 0.14
    2 6 -1 o 1187.801 110.444 180.00 1.35840 0.17
    6 0 -5 o 6914.641 3686.811 0.00 1.35450 0.31
    0 6 2 o 12.614 5.010 180.00 1.35415 0.00
    3 3 5 o 6397.259 5408.761 180.00 1.34413 1.37
    2 6 1 o 92.311 74.845 0.00 1.34278 0.01
    2 2 6 o 4270.393 4579.480 180.00 1.34025 0.66
    1 5 4 o 28590.211 30805.236 0.00 1.33983 4.89
    4 2 -6 o 18.368 15.071 0.00 1.33924 0.02
    6 4 -1 o 293.800 135.077 180.00 1.33717 0.04
    6 2 3 o 13216.423 16562.252 0.00 1.33179 2.45
    6 4 0 o 2162.823 1730.815 180.00 1.32861 0.31
    3 5 3 o 21319.697 17520.029 180.00 1.32805 4.13
    4 2 5 o 47700.67 38480.45 0.00 1.32770 9.60
    2 6 -2 o 359.011 368.698 0.00 1.32338 0.04
    2 0 -7 o 700.309 2013.527 180.00 1.32182 0.02
    7 1 2 o 649.427 891.610 0.00 1.31853 0.08
    6 4 -2 o 1245.741 1114.229 0.00 1.31801 0.14
    1 3 6 o 1476.025 1166.566 0.00 1.31522 0.23
    0 0 7 o 35721.48 28329.051 180.00 1.31487 2.20
    3 3 -6 o 6198.602 4731.867 0.00 1.31458 0.76
    1 1 -7 o 904.707 693.247 0.00 1.31349 0.11
    5 3 -5 o 3586.781 3033.866 0.00 1.31307 0.30
    5 5 -1 o 1400.581 248.382 0.00 1.31134 0.25
    3 1 6 o 37.488 20.147 0.00 1.31062 0.01
    3 5 -4 o 24.333 7.443 0.00 1.30968 0.01
    5 1 -6 o 6926.207 4714.754 180.00 1.30936 0.61
    7 1 -4 o 3003.264 2010.718 0.00 1.30898 0.28
    7 3 -1 o 62.379 53.064 0.00 1.30870 0.00
    5 5 0 o 2066.881 2300.021 0.00 1.30679 0.27
    2 4 5 o 2508.632 3527.593 0.00 1.30570 0.52
    7 3 0 o 30.236 132.880 0.00 1.29720 0.00
    2 6 2 o 98.119 2353.731 180.00 1.29491 0.17
    7 3 -2 o -343.308 572.847 0.00 1.29415 0.04
    6 4 1 o 72.494 378.116 180.00 1.29386 0.02
    8 0 -1 o 16499.498 17427.771 180.00 1.29103 0.80
    6 2 -5 o 797.078 736.284 180.00 1.29056 0.06
    5 5 -2 o 224.512 230.756 0.00 1.28984 0.03
    0 6 3 o 44332.76 53141.57 180.00 1.28633 5.72
    4 4 -5 o 6430.737 4789.399 0.00 1.28413 0.62
    8 0 -2 o 75.910 73.518 180.00 1.28037 0.00
    6 0 4 o 81617.63 79559.99 0.00 1.28025 6.65
    3 1 -7 o 197.278 272.605 180.00 1.27837 0.01
    5 5 1 o 1500.845 2244.872 0.00 1.27697 0.21
    8 0 0 o 3556.031 4551.579 0.00 1.27667 0.18
    4 4 4 o 3288.657 2373.870 0.00 1.27578 0.76
    6 4 -3 o 6216.431 5122.493 180.00 1.27449 0.63
    5 3 4 o 481.553 424.126 180.00 1.27360 0.13
    2 6 -3 o 1602.856 2914.894 0.00 1.26626 0.17
    1 1 7 o 3479.313 5567.017 180.00 1.26589 0.47
    2 2 -7 o 6329.540 7788.837 0.00 1.26220 0.63
    5 1 5 o 1359.590 1811.631 0.00 1.26198 0.26
    7 3 1 o 3609.325 5815.798 180.00 1.26160 0.72
    0 2 7 o -37.003 13.207 0.00 1.25614 0.00
    7 3 -3 o 26.411 462.028 0.00 1.25601 0.00
    1 5 -5 o 88.866 1460.279 0.00 1.25516 0.08
    4 0 -7 o 6031.765 5115.467 0.00 1.24711 0.25
    8 0 -3 o 254.897 336.200 0.00 1.24646 0.01
    5 5 -3 o 2328.419 3529.252 0.00 1.24588 0.22
    0 4 6 o 6224.590 7050.765 0.00 1.24385 0.89
    2 4 -6 o 188.544 237.936 180.00 1.24359 0.02
    4 6 -1 o 307.111 439.890 0.00 1.23975 0.04
    8 0 1 o 8376.084 11118.468 0.00 1.23966 0.49
    4 6 0 o 747.452 942.570 180.00 1.23891 0.09
    6 4 2 o 4192.904 5648.021 0.00 1.23865 0.72
    4 0 6 o 2988.337 1964.404 180.00 1.23610 0.23
    8 2 -1 o 23808.617 18767.383 0.00 1.23531 2.33
    6 0 -6 o 23128.990 17673.264 0.00 1.23478 0.84
    7 1 3 o 62.312 48.029 0.00 1.23426 0.01
    3 5 4 o 14133.745 18934.777 0.00 1.23173 2.41
    2 0 7 o 3064.928 2320.318 0.00 1.22983 0.21
    2 6 3 o 1820.140 1506.907 180.00 1.22930 0.23
    5 5 2 o 2699.800 1576.311 180.00 1.22672 0.56
    8 2 -2 o 2397.073 1912.888 0.00 1.22596 0.22
    6 2 4 o 841.964 604.758 0.00 1.22585 0.22
    1 5 5 o 13.517 11.585 0.00 1.22492 0.03
    7 1 -5 o 22362.287 25044.221 180.00 1.22384 1.67
    8 2 0 o 6667.467 7699.283 180.00 1.22271 0.71
    4 6 -2 o 5648.152 3353.471 0.00 1.21866 0.49
    4 6 1 o 10296.891 8981.423 180.00 1.21626 1.26
    6 4 -4 o 6116.767 3400.391 180.00 1.21336 0.52
    3 5 -5 o 86.895 35.621 0.00 1.21293 0.01
    7 3 2 o 1205.673 1212.436 180.00 1.20745 0.12
    0 6 4 o 5575.703 5833.544 0.00 1.20649 0.62
    1 7 0 o 34.310 19.725 0.00 1.20597 0.00
    1 3 -7 o 1101.308 1149.956 180.00 1.20358 0.11
    3 3 6 o 962.050 647.135 180.00 1.20137 0.14
    5 3 -6 o 1007.865 411.771 180.00 1.20040 0.09
    7 3 -4 o 7028.119 3228.226 0.00 1.20011 0.55
    1 7 -1 o 162.165 36.216 180.00 1.19847 0.02
    4 2 -7 o 22.080 17.698 180.00 1.19667 0.00
    8 2 -3 o 5395.987 3953.312 0.00 1.19609 0.45
    2 6 -4 o 10970.369 9720.054 0.00 1.19526 1.02
    8 0 -4 o 6376.567 5031.333 0.00 1.19446 0.21
    1 7 1 o 941.937 871.880 0.00 1.19305 0.10
    8 2 1 o 424.592 74.652 0.00 1.19008 0.06
    4 2 6 o 135.858 370.287 0.00 1.18694 0.02
    5 5 -4 o 386.200 275.887 0.00 1.18594 0.04
    6 2 -6 o 2696.616 2088.252 0.00 1.18577 0.24
    8 0 2 o 6525.756 5919.905 0.00 1.18552 0.36
    2 2 7 o 837.424 226.203 0.00 1.18138 0.12
    4 6 -3 o 5017.247 1744.629 180.00 1.17877 0.44
    5 1 -7 o 2604.976 803.183 0.00 1.17779 0.21
    3 3 -7 o 16589.092 12540.565 0.00 1.17639 1.34
    2 4 6 o 8.185 3.863 0.00 1.17627 0.00
    4 4 -6 o 3079.123 2535.189 0.00 1.17558 0.28
    4 6 2 o 449.374 453.669 0.00 1.17517 0.05
    1 7 -2 o 6672.832 7337.445 180.00 1.17165 0.68
    6 4 3 o 5901.927 6506.208 0.00 1.17054 0.99
    4 4 5 o 22965.285 12879.503 0.00 1.16776 4.14
    1 3 7 o 1847.477 1433.574 0.00 1.16664 0.23
    6 0 5 o 227.719 142.177 0.00 1.16612 0.02
    5 3 5 o 1448.625 1093.885 0.00 1.16357 0.23
    5 5 3 o 1953.419 1468.036 180.00 1.16295 0.26
    1 7 2 o 1261.863 1604.178 180.00 1.16158 0.14
    2 0 -8 o 435.757 1576.141 0.00 1.16008 0.00
    3 1 7 o 7841.655 9270.502 180.00 1.15846 1.02
    2 6 4 o 2268.619 1850.343 180.00 1.15415 0.30
    1 1 -8 o 145.961 29.811 180.00 1.15200 0.02
    0 0 8 o 1314.947 1091.437 0.00 1.15051 0.07
    8 2 -4 o 28416.854 25468.762 180.00 1.14992 1.99
    7 1 4 o 4915.226 5190.081 0.00 1.14612 0.68
    1 5 -6 o 28457.264 30428.762 0.00 1.14601 2.90
    3 7 0 o 8017.563 6291.193 0.00 1.14386 0.88
    6 4 -5 o 31.585 11.877 180.00 1.14225 0.00
    3 7 -1 o 7.608 3.332 0.00 1.14216 0.00
    8 2 2 o 4103.524 2752.603 180.00 1.14194 0.46
    7 3 3 o 390.438 311.047 180.00 1.14174 0.05
    9 1 -1 o -105.232 713.631 180.00 1.13695 0.00
    5 1 6 o -238.099 325.883 180.00 1.13694 0.00
    3 5 5 o -48.411 7.941 180.00 1.13601 0.00
    7 1 -6 o 93.008 1747.520 0.00 1.13571 0.00
    7 3 -5 o 3582.500 3402.026 0.00 1.13348 0.20
    3 1 -8 o 513.353 908.603 0.00 1.13267 0.05
    9 1 -2 o -22.716 95.819 180.00 1.13194 0.00
    8 0 -5 o 8662.596 6606.001 180.00 1.13100 0.28
    1 7 -3 o -109.311 1749.829 180.00 1.12916 0.00
    3 7 1 o -10.145 7.829 180.00 1.12823 0.00
    4 6 -4 o 16.262 57.764 180.00 1.12536 0.00
    6 0 -7 o -122.782 0.243 180.00 1.12488 0.00
    9 1 0 o -145.657 325.312 180.00 1.12484 0.01
    6 2 5 o 1244.618 2065.221 180.00 1.12457 0.18
    3 7 -2 o 113.467 800.246 0.00 1.12334 0.01
    0 6 5 o 199.930 848.323 180.00 1.12280 0.04
    2 4 -7 o 1112.118 2723.586 0.00 1.12244 0.10
    4 6 3 o 2311.032 2896.180 0.00 1.12097 0.32
    8 0 3 o 1048.024 1202.034 180.00 1.12090 0.04
    2 2 -8 o 23105.869 22051.797 180.00 1.11915 1.92
    1 5 6 o 1861.588 2053.683 180.00 1.11839 0.23
    0 4 7 o 2253.485 2527.188 180.00 1.11818 0.28
    2 6 -5 o 1774.293 1933.371 180.00 1.11814 0.14
    3 5 -6 o 10665.534 11590.236 0.00 1.11800 0.86
    5 5 -5 o 3026.019 2423.233 180.00 1.11707 0.21
    1 7 3 o 384.321 198.890 0.00 1.11571 0.05
    1 1 8 o 1292.619 464.677 180.00 1.11506 0.19
    7 5 -1 o 67.332 56.534 180.00 1.11438 0.00
    4 0 -8 o 10284.718 8009.231 0.00 1.11294 0.36
    0 2 8 o 1413.317 1180.937 0.00 1.11055 0.14
    9 1 -3 o 86.142 71.471 180.00 1.11047 0.00
    7 5 0 o 1696.411 783.852 180.00 1.10725 0.17
    7 5 -2 o 42986.94 39548.64 0.00 1.10535 3.53
    4 0 7 o 12263.207 7712.058 180.00 1.10390 0.80
    8 4 -1 o 9842.499 4935.784 0.00 1.10340 0.91
    3 7 2 o 265.080 156.338 0.00 1.09729 0.03
    9 1 1 o 3264.889 2311.252 180.00 1.09718 0.31
    8 4 -2 o 1269.249 1079.178 0.00 1.09673 0.11
    6 4 4 o 5673.342 4833.591 0.00 1.09665 0.97
    5 3 -7 o 12772.744 11163.308 0.00 1.09660 0.85
    8 4 0 o 4108.301 3001.772 180.00 1.09440 0.42
    6 6 -1 o 214.310 42.503 180.00 1.09369 0.02
    8 2 -5 o 513.565 175.071 180.00 1.09297 0.04
    5 5 4 o 4296.195 3263.360 180.00 1.09246 0.68
    3 7 -3 o 4270.606 1504.678 180.00 1.08981 0.40
    6 6 0 o 17016.527 8847.424 0.00 1.08899 1.67
    2 0 8 o 55.021 18.649 180.00 1.08813 0.00
    6 2 -7 o 22418.574 15542.524 0.00 1.08745 1.45
    7 5 1 o 26048.850 27367.537 180.00 1.08486 2.95
    8 2 3 o 12377.185 12855.333 0.00 1.08385 1.45
    6 6 -2 o 718.764 533.587 0.00 1.08313 0.06
    7 5 -3 o 374.032 403.578 0.00 1.08130 0.03
    3 3 7 o 1171.385 895.265 0.00 1.08095 0.14
    4 2 -8 o 4205.944 4066.757 180.00 1.07664 0.29
    2 6 5 o 2377.343 2880.803 0.00 1.07627 0.40
    1 7 -4 o 467.540 524.388 0.00 1.07598 0.04
    1 3 -8 o 8242.886 8698.552 180.00 1.07570 0.76
    4 4 -7 o 220.478 230.288 0.00 1.07561 0.02
    9 1 -4 o 959.474 865.013 0.00 1.07520 0.06
    8 4 -3 o 3184.290 2847.175 0.00 1.07519 0.25
    7 3 4 o 548.712 572.083 0.00 1.07091 0.12
    8 4 1 o 722.426 684.834 0.00 1.07082 0.09
    6 6 1 o 9371.915 10928.261 180.00 1.06961 1.04
    4 4 6 o 105.809 94.702 0.00 1.06852 0.02
    4 2 7 o 516.945 462.006 180.00 1.06846 0.08
    6 4 -6 o 5651.842 7690.402 0.00 1.06767 0.42
    5 1 -8 o 66.946 104.692 180.00 1.06474 0.01
    2 4 7 o 725.845 670.817 0.00 1.06446 0.10
    4 6 -5 o 2575.941 2322.271 180.00 1.06409 0.16
    6 0 6 o 791.464 792.814 180.00 1.06343 0.06
    9 3 -1 o 1338.189 1339.299 180.00 1.06341 0.11
    5 3 6 o 12289.522 12295.349 180.00 1.06340 1.64
    0 8 0 o 335.055 459.128 0.00 1.06266 0.05
    7 3 -6 o 181.114 193.986 180.00 1.06239 0.01
    8 0 -6 o 3717.635 4185.655 180.00 1.06225 0.11
    1 7 4 o 4140.541 4882.868 0.00 1.06051 0.50
    7 1 5 o 3795.495 4646.980 180.00 1.06017 0.45
    3 3 -8 o 2818.908 3527.265 0.00 1.05991 0.21
    4 6 4 o 12365.434 14342.993 0.00 1.05933 1.77
    9 3 -2 o -0.283 0.239 180.00 1.05931 0.00
    6 6 -3 o 12955.334 12290.963 180.00 1.05859 0.92
    9 1 2 o 524.316 1322.691 0.00 1.05723 0.07
    0 8 1 o 668.443 559.890 0.00 1.05565 0.06
    3 7 3 o 855.788 885.011 180.00 1.05464 0.12
    2 2 8 o 572.244 534.091 180.00 1.05414 0.07
    9 3 0 o 15175.135 16998.461 180.00 1.05348 1.31
    8 0 4 o 155.183 2174.388 180.00 1.05181 0.01
    7 1 -7 o -2.875 46.036 180.00 1.05028 0.00
    7 5 2 o 2459.351 3488.240 0.00 1.04985 0.25
    1 5 -7 o 1575.126 1237.300 0.00 1.04730 0.14
    5 7 -1 o 13701.769 13543.991 0.00 1.04621 1.27
    3 5 6 o 364.081 396.857 0.00 1.04585 0.04
    1 3 8 o 31708.906 37346.71 180.00 1.04544 3.28
    3 7 -4 o 847.235 1024.337 180.00 1.04537 0.07
    5 5 -6 o 3635.606 4482.994 180.00 1.04521 0.25
    7 5 -4 o 367.260 514.996 0.00 1.04501 0.03
    5 7 0 o 240.486 243.876 0.00 1.04390 0.03
    9 3 -3 o 8333.465 7249.344 0.00 1.04165 0.52
    8 4 -4 o 9234.836 8527.588 180.00 1.04128 0.66
    0 6 6 o 3486.816 3838.406 0.00 1.04083 0.35
    2 6 -6 o 1912.700 2311.403 180.00 1.04068 0.16
    2 8 0 o 3.485 10.838 0.00 1.04037 0.00
    6 6 2 o 54.770 54.305 0.00 1.03778 0.02
    2 8 -1 o 33752.277 42004.16 0.00 1.03731 2.78
    3 1 8 o 578.250 542.160 0.00 1.03599 0.07
    0 8 2 o 1166.546 1206.513 0.00 1.03541 0.10
    8 4 2 o 149.146 149.006 180.00 1.03534 0.02
    5 7 -2 o 34.449 29.479 0.00 1.03520 0.00
    2 0 -9 o 0.276 0.381 180.00 1.03286 0.00
    10 0 -1 o 1697.693 2779.767 180.00 1.03211 0.06
    6 2 6 o 2511.801 3462.814 180.00 1.03163 0.36
    9 3 1 o 4647.388 4195.090 0.00 1.03066 0.42
    8 2 -6 o 161.223 143.878 180.00 1.03056 0.02
    2 8 1 o 494.892 529.242 180.00 1.03030 0.04
    10 0 -2 o 31810.361 36311.20 0.00 1.03009 1.11
    9 1 -5 o 580.011 662.312 0.00 1.02994 0.04
    5 1 7 o 812.394 905.799 0.00 1.02982 0.11
    3 5 -7 o 2360.632 2506.726 180.00 1.02924 0.15
    5 7 1 o 27.789 48.616 0.00 1.02851 0.00
    6 0 -8 o 143.501 7.116 0.00 1.02689 0.01
    1 1 -9 o 19817.701 13376.176 180.00 1.02543 1.68
    6 6 -4 o 1.322 0.556 0.00 1.02277 0.00
    1 5 7 o 4696.895 4696.759 180.00 1.02269 0.55
    0 0 9 o 1511.945 1517.165 0.00 1.02268 0.07
    6 4 5 o 984.347 974.058 180.00 1.02234 0.16
    2 8 -2 o 1103.330 467.303 180.00 1.02146 0.09
    10 0 0 o 581.343 257.587 180.00 1.02134 0.02
    8 2 4 o 797.563 207.491 180.00 1.02101 0.11
    5 5 5 o 1134.510 321.837 0.00 1.02062 0.20
    2 4 -8 o 13785.441 7659.113 180.00 1.01826 1.20
    1 7 -5 o 11223.934 9340.983 0.00 1.01701 1.08
    10 0 -3 o 9736.019 4698.164 0.00 1.01549 0.34
    3 1 -9 o 1292.954 261.639 180.00 1.01503 0.10
    9 3 -4 o 73.404 19.062 180.00 1.01237 0.00
    5 7 -3 o 5169.919 1216.929 0.00 1.01206 0.41
    0 4 8 o 1057.639 308.828 0.00 1.01178 0.11
    9 1 3 o 2257.473 840.015 0.00 1.00900 0.28
    2 8 2 o 29661.734 22061.043 180.00 1.00820 2.87
    7 5 3 o 1490.196 559.965 0.00 1.00579 0.20
    3 7 4 o 2772.582 1797.614 0.00 1.00442 0.38
    0 8 3 o 118.100 19.095 0.00 1.00413 0.03
    2 2 -9 o 4.750 3.807 180.00 1.00365 0.00
    5 3 -8 o 25655.594 19123.193 180.00 1.00363 1.66
    10 2 -1 o 97.105 54.417 0.00 1.00297 0.01
    4 0 -9 o 49978.97 31349.260 180.00 1.00234 1.69
    5 7 2 o 16022.226 12817.088 180.00 1.00170 1.97
    10 2 -2 o 729.998 400.778 0.00 1.00111 0.09
    1 7 5 o 8662.666 7099.161 0.00 1.00072 1.01
    2 6 6 o 6128.670 5008.128 0.00 1.00026 0.70
    7 5 -5 o 34949.434 26911.482 180.00 1.00013 2.31
    4 6 -6 o 14442.648 10080.540 0.00 0.99984 1.06
    7 3 5 o 9037.154 6464.333 0.00 0.99980 1.14
    10 0 1 o 18910.203 10991.530 180.00 0.99891 0.85
    8 4 -5 o 1047.368 573.509 180.00 0.99843 0.07
    6 2 -8 o 7703.708 4428.630 0.00 0.99817 0.49
    9 3 2 o 8271.301 6785.638 0.00 0.99733 0.91
    6 6 3 o 1878.256 1491.158 180.00 0.99673 0.23
    1 1 9 o 314.621 107.829 180.00 0.99597 0.03
    4 6 5 o 621.224 514.965 180.00 0.99501 0.07
    4 0 8 o 9622.840 8368.233 0.00 0.99486 0.50
    2 8 -3 o 3.123 0.075 0.00 0.99450 0.00
    0 2 9 o 190.410 149.591 180.00 0.99430 0.02
    6 4 -7 o 7827.346 5846.695 0.00 0.99421 0.53
    3 7 -5 o 1610.514 1164.345 180.00 0.99415 0.13
    10 2 0 o 1142.205 1236.426 0.00 0.99307 0.09
    8 0 -7 o 0.804 39.817 0.00 0.99292 0.01
    7 3 -7 o 2099.394 1278.300 180.00 0.99149 0.13
    8 4 3 o 6349.740 3714.160 0.00 0.99146 0.84
    10 0 -4 o 16717.512 5070.883 0.00 0.98984 0.56
    10 2 -3 o 3836.784 586.818 0.00 0.98769 0.28
    4 4 -8 o 3824.975 1739.964 180.00 0.98594 0.29
    8 0 5 o 1307.693 410.462 180.00 0.98269 0.08
    4 8 -1 o 105.982 54.380 0.00 0.98150 0.01
    4 8 0 o -23.996 20.283 180.00 0.98108 0.00
    7 1 6 o 651.587 687.093 0.00 0.97975 0.09
    4 4 7 o 410.620 430.028 180.00 0.97964 0.07
    3 3 8 o 26.519 27.424 180.00 0.97945 0.00
    5 7 -4 o 5556.780 5430.871 180.00 0.97913 0.44
    6 6 -5 o 1270.242 1199.603 0.00 0.97909 0.09
    9 1 -6 o 920.958 553.790 0.00 0.97870 0.05
    2 8 3 o 2512.784 1909.692 0.00 0.97629 0.24
    4 2 -9 o 431.401 14.138 180.00 0.97559 0.05
    2 0 9 o 9458.095 4505.381 180.00 0.97516 0.45
    5 5 -7 o 39.546 6.624 180.00 0.97453 0.01
    9 3 -5 o 993.436 757.708 180.00 0.97432 0.06
    5 3 7 o 2495.359 1883.333 0.00 0.97422 0.37
    6 0 7 o 36698.97 32927.984 180.00 0.97278 2.24
    10 2 1 o 1162.890 765.779 180.00 0.97242 0.15
    4 8 -2 o 5495.666 6015.419 180.00 0.97093 0.38
    7 1 -8 o 5070.267 4968.240 0.00 0.97064 0.31
    1 3 -9 o 2807.699 2643.347 0.00 0.97050 0.20
    4 8 1 o 1636.350 1083.745 0.00 0.96972 0.14
    4 2 8 o 16629.887 15020.162 180.00 0.96868 2.02
    2 4 8 o 612.952 588.230 180.00 0.96857 0.08
    5 1 -9 o 2822.264 2524.497 0.00 0.96814 0.19
    10 0 2 o 2836.631 2069.624 0.00 0.96705 0.12
    8 2 -7 o 9658.238 7348.020 0.00 0.96689 0.58
    2 6 -7 o 834.317 704.629 180.00 0.96653 0.06
    5 7 3 o 1759.260 1166.042 0.00 0.96607 0.23
    0 8 4 o 3888.247 1672.110 180.00 0.96475 0.35
    10 2 -4 o 1807.052 1383.814 0.00 0.96405 0.13
    0 6 7 o 12718.618 11664.177 180.00 0.96380 1.28
    3 5 7 o 13893.616 14588.210 180.00 0.96349 1.85
    3 3 -9 o 1175.035 381.688 180.00 0.96167 0.10
    1 5 -8 o 44.078 2.910 180.00 0.95977 0.01
    2 8 -4 o 16723.090 17742.617 180.00 0.95898 1.37
    8 2 5 o 832.222 418.652 180.00 0.95744 0.12
    9 3 3 o 10565.062 10978.562 0.00 0.95654 1.28
    7 5 4 o 4544.408 4889.183 0.00 0.95636 0.68
    9 1 4 o 7352.483 7890.416 0.00 0.95633 0.85
    1 7 -6 o 3091.862 3342.899 0.00 0.95629 0.34
    10 0 -5 o 39594.36 36847.71 180.00 0.95557 1.23
    8 6 -1 o 5271.109 5621.756 180.00 0.95429 0.43
    6 4 6 o 2474.298 2165.492 180.00 0.95102 0.41
    9 5 -1 o 71.356 56.016 180.00 0.95101 0.01
    5 5 6 o 863.191 800.953 0.00 0.95100 0.10
    2 2 9 o 11997.593 14219.903 0.00 0.95047 1.27
    3 7 5 o 784.094 951.469 180.00 0.95046 0.11
    4 8 -3 o 33.924 38.635 0.00 0.95040 0.00
    7 5 -6 o 2802.447 3427.329 0.00 0.95028 0.18
    8 4 -6 o 447.636 588.414 180.00 0.95018 0.04
    8 6 -2 o 5.251 5.911 180.00 0.94996 0.00
    6 6 4 o 28733.523 34899.230 0.00 0.94991 4.29
    4 8 2 o 4683.629 4653.563 180.00 0.94850 0.49
    3 5 -8 o 88.468 87.117 0.00 0.94850 0.01
    8 6 0 o 1562.853 1524.610 0.00 0.94845 0.14
    6 2 7 o 639.868 524.407 180.00 0.94826 0.16
    9 5 -2 o 15.488 14.437 0.00 0.94807 0.00
    1 3 9 o -1.020 0.188 180.00 0.94541 0.00
    9 5 0 o -6.814 168.032 0.00 0.94389 0.00
    10 2 2 o 204.493 833.000 180.00 0.94295 0.00
    8 4 4 o 204.303 866.294 180.00 0.94268 0.04
    6 0 -9 o 241.692 5763.547 180.00 0.94074 0.00
    1 9 0 o -1.468 42.106 180.00 0.94057 0.00
    1 7 6 o -34.831 278.777 180.00 0.94007 0.00
    3 7 -6 o -205.854 628.016 0.00 0.93984 0.00
    5 7 -5 o -4.932 0.067 180.00 0.93928 0.00
    5 1 8 o -1.050 1.378 180.00 0.93829 0.00
    1 5 8 o -36.277 289.073 0.00 0.93809 0.00
    7 7 -1 o -4.917 106.120 0.00 0.93768 0.00
    2 8 4 o 37.849 93.812 0.00 0.93735 0.00
    1 9 -1 o 0.262 11.760 180.00 0.93700 0.00
    4 6 -7 o 100.179 1975.256 0.00 0.93614 0.00
    8 6 -3 o -39.493 182.452 0.00 0.93586 0.00
    3 1 9 o -5.663 581.754 0.00 0.93580 0.00
    9 5 -3 o 649.527 2378.141 180.00 0.93535 0.01
    1 9 1 o 600.082 2265.015 0.00 0.93440 0.02
    7 7 0 o -9.750 164.743 0.00 0.93342 0.00
    8 6 1 o 1759.908 4855.349 0.00 0.93297 0.20
    10 2 -5 o 88.802 146.152 0.00 0.93230 0.01
    7 7 -2 o 3242.785 4262.288 0.00 0.93228 0.33
    11 1 -1 o 1077.522 1266.750 180.00 0.93221 0.08
    11 1 -2 o 1053.890 1146.409 180.00 0.93200 0.08
    7 3 6 o 1098.911 1350.415 0.00 0.93151 0.17
    4 6 6 o 582.547 716.656 180.00 0.93146 0.09
    6 6 -6 o 5656.299 7866.991 0.00 0.93089 0.38
    9 3 -6 o 3454.483 4349.449 180.00 0.93061 0.18
    2 0 -10 o 459.269 432.625 180.00 0.93035 0.02
    2 4 -9 o 4.875 23.508 0.00 0.92897 0.00
    2 6 7 o 454.835 1048.970 0.00 0.92876 0.06
    10 0 3 o 157.325 143.995 180.00 0.92845 0.01
    10 4 -1 o 139.820 118.790 180.00 0.92843 0.02
    9 5 1 o 2481.457 4792.239 180.00 0.92736 0.23
    10 4 -2 o 3462.964 4506.037 0.00 0.92695 0.34
    8 0 -8 o 12803.521 14696.756 0.00 0.92609 0.39
    9 1 -7 o 1004.523 736.076 0.00 0.92493 0.08
    6 4 -8 o 1590.653 1607.445 0.00 0.92462 0.12
    5 7 4 o 60.823 84.565 180.00 0.92451 0.02
    1 9 -2 o 1095.572 1821.435 180.00 0.92401 0.08
    7 3 -8 o 910.769 3957.814 180.00 0.92367 0.03
    1 1 -10 o 5.940 208.343 180.00 0.92366 0.00
    11 1 0 o -3.577 48.613 0.00 0.92300 0.00
    11 1 -3 o -4.004 14.407 180.00 0.92239 0.00
    4 8 -4 o 438.876 2263.779 0.00 0.92173 0.03
    0 4 9 o 52.988 110.609 180.00 0.92154 0.01
    5 3 -9 o 422.985 864.257 0.00 0.92152 0.04
    10 4 0 o 148.732 129.674 0.00 0.92056 0.02
    0 0 10 o 33641.215 31965.605 0.00 0.92041 1.59
    0 8 5 o 4415.878 4354.012 180.00 0.92032 0.47
    7 7 1 o 4384.678 4166.208 180.00 0.91989 0.59
    4 8 3 o 80.948 87.765 180.00 0.91931 0.01
    1 9 2 o 1773.049 2341.050 180.00 0.91905 0.17
    6 2 -9 o 65.002 106.968 180.00 0.91851 0.01
    3 1 -10 o 1393.011 1707.677 0.00 0.91849 0.10
    2 8 -5 o 4506.891 6044.632 0.00 0.91775 0.38
    7 7 -3 o 288.242 431.367 0.00 0.91772 0.03
    8 0 6 o 7.138 112.617 180.00 0.91641 0.03
    10 4 -3 o 726.514 707.194 0.00 0.91627 0.06
    10 0 -6 o 33.049 73.512 0.00 0.91544 0.00
    9 5 -4 o 2.819 472.375 0.00 0.91398 0.00
    8 6 -4 o 674.962 1112.011 0.00 0.91324 0.04
    9 3 4 o 2739.794 8730.910 180.00 0.91131 0.24
    4 0 -10 o 125.644 873.961 180.00 0.91025 0.01
    3 9 0 o 221.994 1219.932 180.00 0.91020 0.01
    3 9 -1 o -0.747 6.551 0.00 0.90934 0.00
    8 6 2 o 302.898 2288.238 0.00 0.90923 0.00
    2 2 -10 o -20.653 460.991 0.00 0.90884 0.00
    5 5 -8 o 185.712 403.946 0.00 0.90753 0.00
    10 2 3 o 273.659 929.784 180.00 0.90707 0.03
    4 4 -9 o 953.865 2444.130 180.00 0.90658 0.11
    7 1 7 o 86.496 124.667 180.00 0.90632 0.01
    11 1 1 o 2377.893 6543.454 0.00 0.90517 0.26
    8 2 -8 o 10.860 24.361 180.00 0.90486 0.00
    7 5 5 o 5100.847 9167.462 180.00 0.90469 0.72
    11 1 -4 o 18.713 28.518 180.00 0.90421 0.01
    6 8 -1 o 678.719 627.265 180.00 0.90408 0.07
    10 4 1 o 3701.804 3160.267 180.00 0.90404 0.46
    4 0 9 o 67.311 59.379 180.00 0.90398 0.00
    9 5 2 o 294.924 411.635 0.00 0.90286 0.06
    1 9 -3 o 194.255 282.813 180.00 0.90274 0.03
    9 1 5 o 15.294 25.823 0.00 0.90233 0.00
    3 9 1 o 807.362 1072.259 0.00 0.90227 0.08
    6 8 0 o 6145.553 7446.095 180.00 0.90143 0.58
    4 4 8 o 4393.143 4654.239 180.00 0.90103 0.70
    6 6 5 o -6.099 8.702 0.00 0.90039 0.00
    3 9 -2 o 191.559 376.853 0.00 0.89976 0.02
    1 1 10 o 32.417 50.388 180.00 0.89964 0.00
    8 4 -7 o 1121.527 1849.933 0.00 0.89959 0.09
    0 2 10 o 1179.815 2387.085 0.00 0.89956 0.22
    7 5 -7 o 40.284 32.625 0.00 0.89852 0.00
    7 7 2 o 417.552 311.151 180.00 0.89826 0.06
    6 8 -2 o 193.369 142.054 0.00 0.89809 0.02
    7 1 -9 o 12778.731 9778.082 180.00 0.89807 0.91
    2 6 -8 o 27.247 152.702 0.00 0.89760 0.01
    10 4 -4 o -93.037 898.455 0.00 0.89729 0.00
    1 7 -7 o -14.213 11.411 0.00 0.89666 0.00
    8 2 6 o 6598.330 10569.453 180.00 0.89582 0.93
    1 9 3 o 2.397 10.113 180.00 0.89582 0.00
    3 7 6 o 104.138 164.946 180.00 0.89574 0.02
    5 3 8 o 309.846 475.318 0.00 0.89566 0.05
    5 7 -6 o 535.925 971.929 180.00 0.89534 0.06
    7 7 -4 o 1080.306 1728.574 0.00 0.89522 0.10
    10 2 -6 o 361.884 488.661 180.00 0.89492 0.02
    2 8 5 o 1913.434 6242.095 0.00 0.89417 0.23
    3 3 9 o 175.000 903.242 180.00 0.89350 0.02
    6 0 8 o 696.489 2176.981 0.00 0.89341 0.05
    0 6 8 o 567.288 715.532 0.00 0.89314 0.08
    8 4 5 o 215.941 661.713 180.00 0.89196 0.05
    11 3 -1 o 8470.364 8584.846 0.00 0.89037 0.75
    6 8 1 o 652.331 654.479 0.00 0.89034 0.06
    11 3 -2 o 1.904 0.514 180.00 0.89019 0.00
    4 2 -10 o 346.480 310.567 180.00 0.89007 0.03
    3 5 8 o 387.847 233.735 0.00 0.88953 0.06
_pd_meas_2theta_range_min     5.0116
_pd_meas_2theta_range_max     119.99101
_pd_meas_2theta_range_inc     0.01313
_pd_meas_number_of_points     8758
_pd_meas_scan_method     step
_pd_meas_special_details     ?
_refine_special_details     ?
_reflns_number_total     656
_refine_ls_matrix_type     full
_refine_ls_goodness_of_fit_all     1.81
_refine_ls_restrained_S_all     ?
_refine_ls_restrained_S_obs     ?
_refine_ls_number_parameters     40
_refine_ls_number_restraints     0
_refine_ls_number_constraints     ?
_refine_ls_hydrogen_treatment     ?
_refine_ls_weighting_scheme     ?
_refine_ls_weighting_details     ?
_refine_ls_shift/su_max     0.03
_refine_ls_shift/su_mean     0.00
_refine_ls_extinction_method     ?
_refine_ls_extinction_coef     ?
loop_
    _atom_type_symbol
    _atom_type_number_in_cell
    _atom_type_scat_Cromer_Mann_a1
    _atom_type_scat_Cromer_Mann_a2
    _atom_type_scat_Cromer_Mann_a3
    _atom_type_scat_Cromer_Mann_a4
    _atom_type_scat_Cromer_Mann_b1
    _atom_type_scat_Cromer_Mann_b2
    _atom_type_scat_Cromer_Mann_b3
    _atom_type_scat_Cromer_Mann_b4
    _atom_type_scat_Cromer_Mann_c
    _atom_type_scat_dispersion_real
    _atom_type_scat_dispersion_imag
    _atom_type_scat_source
    Mg 6.0 5.42040 2.82750 2.17350 79.2611 1.22690 0.38080 2.30730 7.19370
                                                                         0.85840
                                                                           0.000
                                                                           0.000
                                                      International_Tables_Vol_C
    Zn 6.0 14.0743 3.26550 7.03180 0.23330 5.16520 10.3163 2.41000 58.7097
                                                                         1.30410
                                                                           0.000
                                                                           0.000
                                                      International_Tables_Vol_C
    V 12.0 10.2971 6.86570 7.35110 0.43850 2.07030 26.8938 2.05710 102.478
                                                                         1.21990
                                                                           0.000
                                                                           0.000
                                                      International_Tables_Vol_C
    O 42.0 3.04850 13.2771 2.28680 5.70110 1.54630 0.32390 0.86700 32.9089
                                                                         0.25080
                                                                           0.000
                                                                           0.000
                                                      International_Tables_Vol_C
_computing_data_collection
;
<i>X'Pert Data Collector</i> (PANalytical, 2011)
;
_computing_cell_refinement
;
GSAS (Larson & Von Dreele, 2000)
;
_computing_data_reduction
;
<i>X'Pert HighScore Plus</i> (PANalytical, 2011)
;
_computing_structure_solution
;
SHELXS97 (Sheldrick, 2008) and CRYSTALS (Betteridge <i>et al.</i>,
2003)
;
_computing_structure_refinement
;
GSAS (Larson & Von Dreele, 2000)
;
_computing_molecular_graphics
;
<i>VESTA</i> (Momma & Izumi, 2011)
;
_computing_publication_material
;
GSAS (Larson & Von Dreele, 2000)
;
_pd_calibration_special_details     ?
_pd_phase_name     MgZnV2O7
_pd_prep_cool_rate     ?
_pd_prep_pressure     ?
_pd_prep_temperature     ?
_pd_proc_2theta_range_min     5.0116
_pd_proc_2theta_range_max     119.99101
_pd_proc_2theta_range_inc     0.01313
loop_
    _pd_proc_ls_weight
    _pd_proc_intensity_bkg_calc
    _pd_calc_intensity_total
    _pd_meas_counts_total
    0.0 21501.99219 . 12361.0
    0.0 21266.47266 . 11932.0
    0.0 21033.24023 . 11688.0
    0.0 20802.22461 . 11516.0
    0.0 20573.45703 . 11271.0
    0.0 20346.91406 . 10903.0
    0.0 20122.58789 . 10652.0
    0.0 19900.46875 . 10515.0
    0.0 19680.53906 . 9955.0
    0.0 19462.82031 . 9968.0
    0.0 19247.27734 . 9745.0
    0.0 19033.87109 . 9515.0
    0.0 18822.64844 . 9005.0
    0.0 18613.58594 . 9013.0
    0.0 18406.64453 . 8681.0
    0.0 18201.84180 . 8594.0
    0.0 17999.15625 . 8760.0
    0.0 17798.57227 . 8116.0
    0.0 17600.09375 . 8306.0
    0.0 17403.70117 . 8066.0
    0.0 17209.37891 . 7915.0
    0.0 17017.08984 . 7778.0
    0.0 16826.87695 . 7657.0
    0.0 16638.70313 . 7534.0
    0.0 16452.54492 . 7307.0
    0.0 16268.39453 . 7213.0
    0.0 16086.24512 . 7185.0
    0.0 15906.08398 . 7065.0
    0.0 15727.90137 . 7016.0
    0.0 15551.67383 . 6935.0
    0.0 15377.40820 . 6806.0
    0.0 15205.04688 . 6767.0
    0.0 15034.63672 . 6585.0
    0.0 14866.12402 . 6562.0
    0.0 14699.51172 . 6550.0
    0.0 14534.77734 . 6525.0
    0.0 14371.91504 . 6326.0
    0.0 14210.89258 . 6349.0
    0.0 14051.73047 . 6268.0
    0.0 13894.38672 . 6193.0
    0.0 13738.86035 . 6038.0
    0.0 13585.14355 . 6015.0
    0.0 13433.18457 . 5937.0
    0.0 13283.01563 . 6026.0
    0.0 13134.60547 . 5798.0
    0.0 12987.93945 . 5939.0
    0.0 12843.00977 . 5748.0
    0.0 12699.78125 . 5644.0
    0.0 12558.26563 . 5782.0
    0.0 12418.42969 . 5466.0
    0.0 12280.28223 . 5644.0
    0.0 12143.79297 . 5531.0
    0.0 12008.93359 . 5495.0
    0.0 11875.71387 . 5295.0
    0.0 11744.11914 . 5364.0
    0.0 11614.12891 . 5179.0
    0.0 11485.71777 . 5410.0
    0.0 11358.88965 . 5272.0
    0.0 11233.62305 . 5316.0
    0.0 11109.90234 . 5203.0
    0.0 10987.71973 . 5014.0
    0.0 10867.04785 . 5292.0
    0.0 10747.89648 . 5087.0
    0.0 10630.21289 . 5103.0
    0.0 10514.02930 . 4905.0
    0.0 10399.30078 . 5121.0
    0.0 10286.02148 . 5043.0
    0.0 10174.18262 . 4930.0
    0.0 10063.76074 . 5153.0
    0.0 9954.74707 . 4961.0
    0.0 9847.13379 . 4934.0
    0.0 9740.89648 . 4953.0
    0.0 9636.03613 . 4887.0
    0.0 9532.50977 . 5037.0
    0.0 9430.33887 . 4905.0
    0.0 9329.49121 . 4803.0
    0.0 9229.95898 . 4834.0
    0.0 9131.73145 . 4797.0
    0.0 9034.77539 . 4920.0
    0.0 8939.10254 . 4824.0
    0.0 8844.69043 . 4759.0
    0.0 8751.52539 . 4708.0
    0.0 8659.59180 . 4810.0
    0.0 8568.87598 . 4861.0
    0.0 8479.37793 . 4717.0
    0.0 8391.06055 . 4699.0
    0.0 8303.93652 . 4773.0
    0.0 8217.98047 . 4677.0
    0.0 8133.17578 . 4675.0
    0.0 8049.51855 . 4744.0
    0.0 7966.99072 . 4683.0
    0.0 7885.58643 . 4520.0
    0.0 7805.28174 . 4722.0
    0.0 7726.07910 . 4711.0
    0.0 7647.95068 . 4795.0
    0.0 7570.89453 . 4483.0
    0.0 7494.89697 . 4517.0
    0.0 7419.94678 . 4661.0
    0.0 7346.02588 . 4528.0
    0.0 7273.12451 . 4545.0
    0.0 7201.24121 . 4683.0
    0.0 7130.35107 . 4670.0
    0.0 7060.44775 . 4627.0
    0.0 6991.52246 . 4678.0
    0.0 6923.54834 . 4671.0
    0.0 6856.53760 . 4761.0
    0.0 6790.46729 . 4693.0
    0.0 6725.32129 . 4591.0
    0.0 6661.09668 . 4769.0
    0.0 6597.77832 . 4771.0
    0.0 6535.35498 . 4800.0
    0.0 6473.81592 . 4892.0
    0.0 6413.15527 . 4962.0
    0.0 6353.35742 . 4706.0
    0.0 6294.41553 . 4867.0
    0.0 6236.30469 . 4668.0
    0.0 6179.03125 . 4522.0
    0.0 6122.58057 . 4579.0
    0.0 6066.94336 . 4411.0
    0.0 6012.10498 . 4291.0
    0.0 5958.05566 . 4380.0
    0.0 5904.78809 . 4285.0
    0.0 5852.29395 . 4283.0
    0.0 5800.56152 . 4153.0
    0.0 5749.57666 . 4263.0
    0.0 5699.33008 . 4261.0
    0.0 5649.81934 . 4229.0
    0.0 5601.02930 . 4175.0
    0.0 5552.95459 . 4084.0
    0.0 5505.58252 . 3995.0
    0.0 5458.90234 . 4058.0
    0.0 5412.90820 . 4091.0
    0.0 5367.59277 . 4130.0
    0.0 5322.93945 . 4066.0
    0.0 5278.94873 . 3983.0
    0.0 5235.60156 . 3953.0
    0.0 5192.89893 . 3921.0
    0.0 5150.82813 . 4057.0
    0.0 5109.37842 . 3887.0
    0.0 5068.54443 . 4084.0
    0.0 5028.31738 . 3951.0
    0.0 4988.68213 . 4016.0
    0.0 4949.64258 . 4001.0
    0.0 4911.18066 . 3973.0
    0.0 4873.29590 . 3867.0
    0.0 4835.97705 . 3867.0
    0.0 4799.20703 . 3902.0
    0.0 4762.99512 . 3853.0
    0.0 4727.32031 . 3882.0
    0.0 4692.18213 . 3929.0
    0.0 4657.56787 . 3985.0
    0.0 4623.47461 . 3717.0
    0.0 4589.89063 . 3797.0
    0.0 4556.81250 . 3898.0
    0.0 4524.23096 . 3808.0
    0.0 4492.14160 . 3779.0
    0.0 4460.52783 . 3704.0
    0.0 4429.39502 . 3737.0
    0.0 4398.73047 . 3778.0
    0.0 4368.52588 . 3649.0
    0.0 4338.77734 . 3660.0
    0.0 4309.47705 . 3533.0
    0.0 4280.61426 . 3717.0
    0.0 4252.19141 . 3740.0
    0.0 4224.19629 . 3703.0
    0.0 4196.62256 . 3569.0
    0.0 4169.46387 . 3672.0
    0.0 4142.71191 . 3654.0
    0.0 4116.36719 . 3611.0
    0.0 4090.41821 . 3631.0
    0.0 4064.86011 . 3674.0
    0.0 4039.68823 . 3625.0
    0.0 4014.89136 . 3591.0
    0.0 3990.47266 . 3501.0
    0.0 3966.41870 . 3552.0
    0.0 3942.72632 . 3579.0
    0.0 3919.39282 . 3583.0
    0.0 3896.40674 . 3534.0
    0.0 3873.76807 . 3528.0
    0.0 3851.46680 . 3467.0
    0.0 3829.50195 . 3662.0
    0.0 3807.86670 . 3491.0
    0.0 3786.55176 . 3461.0
    0.0 3765.55933 . 3511.0
    0.0 3744.87891 . 3398.0
    0.0 3724.50659 . 3589.0
    0.0 3704.43921 . 3524.0
    0.0 3684.66968 . 3411.0
    0.0 3665.19336 . 3467.0
    0.0 3646.00781 . 3382.0
    0.0 3627.10645 . 3434.0
    0.0 3608.48486 . 3346.0
    0.0 3590.13721 . 3257.0
    0.0 3572.06226 . 3380.0
    0.0 3554.25317 . 3323.0
    0.0 3536.70483 . 3283.0
    0.0 3519.41504 . 3368.0
    0.0 3502.37915 . 3285.0
    0.0 3485.58936 . 3326.0
    0.0 3469.04761 . 3245.0
    0.0 3452.74634 . 3323.0
    0.0 3436.68042 . 3242.0
    0.0 3420.84790 . 3328.0
    0.0 3405.24390 . 3157.0
    0.0 3389.86450 . 3228.0
    0.0 3374.70825 . 3218.0
    0.0 3359.76807 . 3300.0
    0.0 3345.04272 . 3118.0
    0.0 3330.52393 . 3122.0
    0.0 3316.21484 . 3164.0
    0.0 3302.10815 . 3249.0
    0.0 3288.19849 . 3096.0
    0.0 3274.48779 . 3236.0
    0.0 3260.96802 . 3175.0
    0.0 3247.63696 . 3242.0
    0.0 3234.49194 . 3076.0
    0.0 3221.53027 . 3266.0
    0.0 3208.74780 . 3002.0
    0.0 3196.14136 . 3109.0
    0.0 3183.70654 . 3154.0
    0.0 3171.44189 . 3178.0
    0.0 3159.34595 . 3216.0
    0.0 3147.41357 . 3100.0
    0.0 3135.64209 . 2991.0
    0.0 3124.02783 . 3097.0
    0.0 3112.56958 . 3006.0
    0.0 3101.26465 . 3012.0
    0.0 3090.10864 . 2989.0
    0.0003367 3079.09937 3079.09937 2970.0
    0.0003243 3068.23438 3068.23438 3084.0
    0.0003461 3057.51245 3057.51245 2889.0
    0.0003279 3046.92896 3046.92896 3050.0
    0.0003466 3036.48242 3036.48242 2885.0
    0.0003263 3026.17017 3026.17017 3065.0
    0.0003294 3015.98828 3015.98828 3036.0
    0.0003461 3005.93750 3005.93750 2889.0
    0.0003404 2996.01221 2996.01221 2938.0
    0.0003406 2986.21167 2986.21167 2936.0
    0.0003445 2976.53491 2976.53491 2903.0
    0.0003372 2966.97583 2966.97583 2966.0
    0.0003313 2957.53613 2957.53613 3018.0
    0.0003439 2948.21118 2948.21118 2908.0
    0.0003334 2938.99951 2938.99951 2999.0
    0.0003494 2929.89941 2929.89941 2862.0
    0.0003389 2920.90869 2920.90869 2951.0
    0.0003331 2912.02393 2912.02393 3002.0
    0.0003349 2903.24609 2903.24609 2986.0
    0.0003434 2894.57007 2894.57007 2912.0
    0.0003422 2885.99561 2885.99561 2922.0
    0.0003467 2877.52051 2877.52051 2884.0
    0.000359 2869.14209 2869.14209 2784.0
    0.0003377 2860.86011 2860.86011 2961.0
    0.000351 2852.67090 2852.67090 2849.0
    0.000353 2844.57422 2844.57422 2831.0
    0.000359 2836.56787 2836.56787 2782.0
    0.000356 2828.64893 2828.64893 2806.0
    0.0003499 2820.81787 2820.81787 2858.0
    0.0003484 2813.07080 2813.07080 2870.0
    0.0003494 2805.40771 2805.40771 2862.0
    0.000364 2797.82690 2797.82690 2745.0
    0.0003478 2790.32520 2790.32520 2875.0
    0.0003459 2782.90308 2782.90308 2891.0
    0.000351 2775.55762 2775.55762 2846.0
    0.000361 2768.28760 2768.28760 2770.0
    0.000355 2761.09277 2761.09277 2820.0
    0.000365 2753.96899 2753.96899 2739.0
    0.000364 2746.91821 2746.91821 2748.0
    0.000353 2739.93677 2739.93677 2834.0
    0.000359 2733.02319 2733.02319 2785.0
    0.000371 2726.17798 2726.17798 2693.0
    0.000351 2719.39844 2719.39844 2851.0
    0.000352 2712.68286 2712.68286 2838.0
    0.000374 2706.03076 2706.03076 2675.0
    0.000368 2699.44067 2699.44067 2721.0
    0.000370 2692.91260 2692.91260 2702.0
    0.0003497 2686.44312 2686.44312 2860.0
    0.0003492 2680.03223 2680.03223 2864.0
    0.000353 2673.67920 2673.67920 2830.0
    0.000382 2667.38208 2667.38208 2619.0
    0.000361 2661.14038 2661.14038 2768.0
    0.000380 2654.95264 2654.95264 2635.0
    0.000372 2648.81763 2648.81763 2686.0
    0.000368 2642.73511 2642.73511 2720.0
    0.000373 2636.70288 2636.70288 2679.0
    0.000384 2630.72070 2630.72070 2601.0
    0.000383 2624.78833 2624.78833 2612.0
    0.000371 2618.90259 2618.90259 2696.0
    0.000389 2613.06519 2613.06519 2570.0
    0.000386 2607.27344 2607.27344 2591.0
    0.000379 2601.52661 2601.52661 2639.0
    0.000382 2595.82495 2595.82495 2616.0
    0.000380 2590.16577 2590.16577 2629.0
    0.000374 2584.54956 2584.54956 2674.0
    0.000399 2578.97534 2578.97534 2508.0
    0.000383 2573.44165 2573.44165 2610.0
    0.000394 2567.94897 2567.94897 2536.0
    0.000395 2562.49487 2562.49487 2529.0
    0.000394 2557.07959 2557.07959 2541.0
    0.000387 2551.70239 2551.70239 2584.0
    0.000404 2546.36206 2546.36206 2473.0
    0.000396 2541.05884 2541.05884 2523.0
    0.000393 2535.79102 2535.79102 2546.0
    0.000395 2530.55786 2530.55786 2534.0
    0.000399 2525.35913 2525.35913 2506.0
    0.000391 2520.19385 2520.19385 2557.0
    0.000404 2515.06274 2515.06274 2476.0
    0.000387 2509.96313 2509.96313 2586.0
    0.000397 2504.89551 2504.89551 2517.0
    0.000410 2499.85889 2499.85889 2441.0
    0.000397 2494.85327 2494.85327 2519.0
    0.000395 2489.87769 2489.87769 2530.0
    0.000396 2484.93237 2484.93237 2528.0
    0.000392 2480.01440 2480.01440 2550.0
    0.000388 2475.12549 2475.12549 2579.0
    0.000407 2470.26465 2470.26465 2460.0
    0.000407 2465.43115 2465.43115 2460.0
    0.000399 2460.62476 2460.62476 2505.0
    0.000424 2455.84399 2455.84399 2358.0
    0.000413 2451.08936 2451.08936 2419.0
    0.000403 2446.36035 2446.36035 2479.0
    0.000404 2441.65649 2441.65649 2475.0
    0.000424 2436.97705 2437.80518 2356.0
    0.000405 2432.32153 2433.20996 2471.0
    0.000409 2427.68945 2428.64478 2444.0
    0.000408 2423.08105 2424.11108 2451.0
    0.000402 2418.49512 2419.60913 2488.0
    0.000437 2413.93188 2415.14038 2289.0
    0.000431 2409.39063 2410.70605 2319.0
    0.000415 2404.87109 2406.30859 2410.0
    0.000411 2400.37256 2401.94971 2433.0
    0.000403 2395.89551 2397.63379 2480.0
    0.000417 2391.43896 2393.36426 2397.0
    0.000420 2387.00293 2389.14673 2382.0
    0.000424 2382.58594 2384.98804 2361.0
    0.000412 2378.18872 2380.89819 2426.0
    0.000430 2373.81152 2376.89136 2326.0
    0.000412 2369.45288 2372.98413 2425.0
    0.000403 2365.11304 2369.20215 2480.0
    0.000430 2360.79126 2365.58057 2325.0
    0.000439 2356.48779 2362.17236 2276.0
    0.000414 2352.20215 2359.05591 2415.0
    0.000409 2347.93433 2356.35376 2446.0
    0.000430 2343.68384 2354.26465 2326.0
    0.000412 2339.44946 2353.12671 2428.0
    0.000436 2335.23242 2353.57495 2292.0
    0.000421 2331.03174 2357.18701 2376.0
    0.000412 2326.84814 2369.89941 2428.0
    0.000411 2322.67993 2412.94702 2433.0
    0.000402 2318.52783 2528.56372 2487.0
    0.000394 2314.39111 2724.94556 2535.0
    0.000365 2310.26978 2840.76733 2739.0
    0.000381 2306.16431 2692.88403 2626.0
    0.000407 2302.07300 2493.79028 2459.0
    0.000410 2297.99731 2380.16211 2437.0
    0.000424 2293.93530 2334.16699 2358.0
    0.000455 2289.88818 2314.89258 2196.0
    0.000456 2285.85571 2303.55884 2191.0
    0.000422 2281.83667 2295.10107 2370.0
    0.000447 2277.83203 2288.13013 2236.0
    0.000446 2273.84082 2282.05811 2240.0
    0.000442 2269.86328 2276.56787 2262.0
    0.000429 2265.89941 2271.47095 2333.0
    0.000444 2261.94824 2266.64990 2252.0
    0.000442 2258.01123 2262.03101 2260.0
    0.000436 2254.08594 2257.56152 2293.0
    0.000460 2250.17407 2253.20850 2174.0
    0.000454 2246.27466 2248.94653 2201.0
    0.000433 2242.38818 2244.75879 2312.0
    0.000433 2238.51416 2240.63159 2308.0
    0.000457 2234.65234 2236.55493 2189.0
    0.000442 2230.80273 2232.52148 2262.0
    0.000456 2226.96484 2228.52515 2192.0
    0.000446 2223.13965 2224.56250 2242.0
    0.000440 2219.32593 2220.62866 2272.0
    0.000441 2215.52441 2216.72168 2270.0
    0.000463 2211.73364 2212.83765 2160.0
    0.000461 2207.95483 2208.97607 2167.0
    0.000478 2204.18799 2205.13525 2094.0
    0.000442 2200.43188 2201.31299 2264.0
    0.000447 2196.68726 2196.68726 2235.0
    0.000467 2192.95386 2192.95386 2142.0
    0.000435 2189.23145 2189.23145 2299.0
    0.000447 2185.52051 2185.52051 2239.0
    0.000466 2181.81958 2181.81958 2146.0
    0.000446 2178.13062 2178.13062 2242.0
    0.000469 2174.45142 2174.45142 2132.0
    0.000461 2170.78320 2170.78320 2171.0
    0.000462 2167.12622 2167.12622 2166.0
    0.000476 2163.47900 2163.47900 2102.0
    0.000473 2159.84253 2159.84253 2116.0
    0.000478 2156.21680 2156.21680 2094.0
    0.000451 2152.60083 2152.60083 2219.0
    0.000468 2148.99585 2148.99585 2135.0
    0.000447 2145.40063 2145.40063 2238.0
    0.000459 2141.81616 2141.81616 2178.0
    0.000476 2138.24097 2138.24097 2101.0
    0.000468 2134.67627 2134.67627 2135.0
    0.000461 2131.12134 2131.12134 2168.0
    0.000469 2127.57690 2127.57690 2134.0
    0.000471 2124.04199 2124.04199 2122.0
    0.000453 2120.51733 2120.51733 2206.0
    0.000474 2117.00220 2117.00220 2111.0
    0.000473 2113.49707 2113.49707 2112.0
    0.000483 2110.00073 2110.00073 2071.0
    0.000466 2106.51514 2106.51514 2146.0
    0.000475 2103.03882 2103.03882 2105.0
    0.000482 2099.57227 2099.57227 2073.0
    0.000483 2096.11499 2096.11499 2070.0
    0.000488 2092.66772 2092.66772 2051.0
    0.000475 2089.22949 2089.22949 2104.0
    0.000473 2085.80078 2085.80078 2112.0
    0.000469 2082.38184 2082.38184 2133.0
    0.000486 2078.97192 2078.97192 2057.0
    0.000469 2075.57153 2075.57153 2131.0
    0.000476 2072.17993 2072.17993 2102.0
    0.000485 2068.79810 2068.79810 2062.0
    0.000483 2065.42554 2065.42554 2070.0
    0.000475 2062.06201 2062.06201 2106.0
    0.000486 2058.70801 2058.70801 2056.0
    0.000501 2055.36279 2055.36279 1998.0
    0.000485 2052.02686 2052.02686 2060.0
    0.000482 2048.70020 2048.70020 2076.0
    0.000502 2045.38232 2045.38232 1993.0
    0.000482 2042.07397 2042.07397 2075.0
    0.000493 2038.77344 2038.77344 2029.0
    0.000491 2035.48291 2035.48291 2037.0
    0.000505 2032.20105 2032.20105 1980.0
    0.000494 2028.92834 2028.92834 2024.0
    0.000482 2025.66443 2025.66443 2074.0
    0.000485 2022.40955 2022.40955 2061.0
    0.000507 2019.16333 2019.16333 1974.0
    0.000491 2015.92615 2015.92615 2038.0
    0.000489 2012.69763 2012.69763 2047.0
    0.000495 2009.47778 2009.47778 2020.0
    0.000467 2006.26648 2006.26648 2142.0
    0.000501 2003.06470 2003.06470 1996.0
    0.000500 1999.87097 1999.87097 2000.0
    0.000475 1996.68616 1996.68616 2105.0
    0.000460 1993.51025 1993.51025 2175.0
    0.000469 1990.34277 1990.34277 2130.0
    0.000472 1987.18396 1987.18396 2118.0
    0.000464 1984.03381 1984.03381 2156.0
    0.000490 1980.89233 1980.89233 2040.0
    0.000513 1977.75903 1977.75903 1950.0
    0.000485 1974.63513 1974.63513 2062.0
    0.000479 1971.51855 1971.51855 2088.0
    0.000497 1968.41101 1968.41101 2014.0
    0.000502 1965.31189 1965.31189 1992.0
    0.000483 1962.22156 1962.22156 2071.0
    0.000490 1959.13928 1959.13928 2039.0
    0.000493 1956.06580 1956.06580 2028.0
    0.000502 1953.00037 1953.00037 1992.0
    0.000483 1949.94336 1949.94336 2069.0
    0.000496 1946.89478 1946.89478 2017.0
    0.000502 1943.85437 1943.85437 1991.0
    0.000519 1940.82214 1940.82214 1925.0
    0.000512 1937.79871 1937.79871 1952.0
    0.000493 1934.78320 1934.78320 2030.0
    0.000501 1931.77576 1931.77576 1996.0
    0.000548 1928.77710 1928.77710 1826.0
    0.000509 1925.78613 1925.78613 1966.0
    0.000525 1922.80359 1922.80359 1903.0
    0.000527 1919.82910 1919.82910 1897.0
    0.000505 1916.86279 1916.86279 1982.0
    0.000528 1913.90442 1913.90442 1895.0
    0.000495 1910.95471 1910.95471 2021.0
    0.000514 1908.01208 1908.01208 1944.0
    0.000512 1905.07776 1905.07776 1954.0
    0.000520 1902.15161 1902.15161 1922.0
    0.000527 1899.23352 1899.23352 1898.0
    0.000525 1896.32336 1896.32336 1905.0
    0.000540 1893.42078 1893.42078 1852.0
    0.000514 1890.52673 1890.52673 1946.0
    0.000531 1887.64001 1887.64001 1882.0
    0.000534 1884.76160 1884.76160 1872.0
    0.000548 1881.89063 1881.89063 1826.0
    0.000536 1879.02747 1879.02747 1867.0
    0.000498 1876.17236 1876.17236 2009.0
    0.000535 1873.32458 1873.32458 1868.0
    0.000529 1870.48523 1870.48523 1891.0
    0.000531 1867.65295 1867.65295 1885.0
    0.000526 1864.82861 1864.82861 1902.0
    0.000516 1862.01196 1862.01196 1938.0
    0.000532 1859.20264 1859.20264 1881.0
    0.000511 1856.40137 1856.40137 1956.0
    0.000538 1853.60767 1853.60767 1860.0
    0.000517 1850.82080 1850.82080 1935.0
    0.000543 1848.04199 1848.04199 1842.0
    0.000551 1845.27051 1845.27051 1816.0
    0.000535 1842.50635 1842.50635 1870.0
    0.000547 1839.75000 1839.75000 1828.0
    0.000567 1837.00085 1837.00085 1764.0
    0.000540 1834.25891 1834.25891 1851.0
    0.000569 1831.52478 1831.52478 1756.0
    0.000552 1828.79749 1828.79749 1810.0
    0.000542 1826.07788 1826.07788 1844.0
    0.000546 1823.36536 1823.36536 1831.0
    0.000563 1820.65967 1820.65967 1776.0
    0.000564 1817.96179 1817.96179 1773.0
    0.000563 1815.27075 1815.27075 1776.0
    0.000543 1812.58716 1812.58716 1843.0
    0.000568 1809.91040 1809.91040 1762.0
    0.000533 1807.24060 1807.24060 1877.0
    0.000573 1804.57825 1804.57825 1746.0
    0.000575 1801.92261 1801.92261 1740.0
    0.000544 1799.27380 1799.27380 1837.0
    0.000554 1796.63269 1796.63269 1804.0
    0.000552 1793.99744 1793.99744 1812.0
    0.000566 1791.36975 1791.36975 1768.0
    0.000560 1788.74890 1788.74890 1785.0
    0.000565 1786.13477 1786.13477 1771.0
    0.000577 1783.52759 1783.52759 1732.0
    0.000570 1780.92688 1780.92688 1753.0
    0.000577 1778.33325 1778.33325 1734.0
    0.000573 1775.74622 1775.74622 1744.0
    0.000544 1773.16565 1773.16565 1838.0
    0.000562 1770.59216 1770.59216 1778.0
    0.000574 1768.02490 1768.02490 1741.0
    0.000554 1765.46423 1765.46423 1806.0
    0.000573 1762.91028 1762.91028 1746.0
    0.000547 1760.36279 1760.36279 1827.0
    0.000568 1757.82190 1757.82190 1760.0
    0.000563 1755.28723 1755.28723 1777.0
    0.000599 1752.75903 1752.75903 1670.0
    0.000585 1750.23730 1750.23730 1709.0
    0.000555 1747.72168 1747.72168 1801.0
    0.000614 1745.21265 1745.21265 1629.0
    0.000600 1742.71021 1742.71021 1667.0
    0.000564 1740.21338 1740.21338 1773.0
    0.000606 1737.72290 1737.72290 1649.0
    0.000573 1735.23877 1735.23877 1746.0
    0.000592 1732.76074 1732.76074 1689.0
    0.000596 1730.28906 1730.28906 1679.0
    0.000573 1727.82312 1727.82312 1744.0
    0.000587 1725.36365 1725.36365 1704.0
    0.000558 1722.90979 1722.90979 1791.0
    0.000608 1720.46191 1720.46191 1644.0
    0.000593 1718.02026 1718.02026 1685.0
    0.000560 1715.58435 1715.58435 1785.0
    0.000572 1713.15430 1713.15430 1748.0
    0.000587 1710.73022 1710.73022 1704.0
    0.000587 1708.31201 1708.31201 1703.0
    0.000591 1705.89941 1705.89941 1693.0
    0.000602 1703.49280 1703.49280 1660.0
    0.000597 1701.09167 1701.09167 1676.0
    0.000582 1698.69641 1698.69641 1719.0
    0.000577 1696.30664 1696.30664 1734.0
    0.000602 1693.92285 1693.92285 1660.0
    0.000588 1691.54443 1691.54443 1701.0
    0.000592 1689.17114 1689.17114 1689.0
    0.000596 1686.80359 1686.80359 1677.0
    0.000627 1684.44202 1684.44202 1595.0
    0.000580 1682.08557 1682.08557 1724.0
    0.000575 1679.73462 1679.73462 1738.0
    0.000614 1677.38892 1677.38892 1629.0
    0.000571 1675.04883 1675.04883 1752.0
    0.000591 1672.71387 1672.71387 1692.0
    0.000599 1670.38416 1670.38416 1670.0
    0.000605 1668.05994 1668.05994 1654.0
    0.000603 1665.74060 1665.74060 1658.0
    0.000595 1663.42664 1663.42664 1682.0
    0.000613 1661.11816 1661.11816 1632.0
    0.000585 1658.81445 1658.81445 1709.0
    0.000594 1656.51575 1656.51575 1683.0
    0.000620 1654.22241 1654.22241 1614.0
    0.000584 1651.93396 1651.93396 1711.0
    0.000595 1649.65063 1649.65063 1681.0
    0.000573 1647.37207 1647.37207 1745.0
    0.000600 1645.09900 1645.09900 1668.0
    0.000605 1642.83044 1642.83044 1654.0
    0.000574 1640.56641 1640.56641 1742.0
    0.000592 1638.30750 1638.30750 1690.0
    0.000598 1636.05371 1636.05371 1673.0
    0.000589 1633.80432 1633.80432 1698.0
    0.000609 1631.56006 1631.56006 1642.0
    0.000581 1629.32031 1629.32031 1720.0
    0.000598 1627.08521 1627.08521 1671.0
    0.000612 1624.85498 1624.85498 1635.0
    0.000604 1622.62927 1622.62927 1655.0
    0.000640 1620.40845 1620.40845 1562.0
    0.000612 1618.19165 1618.19165 1634.0
    0.000606 1615.97961 1615.97961 1649.0
    0.000635 1613.77246 1613.77246 1574.0
    0.000614 1611.56946 1611.56946 1629.0
    0.000637 1609.37085 1609.37085 1571.0
    0.000597 1607.17712 1607.17712 1675.0
    0.000595 1604.98743 1604.98743 1681.0
    0.000632 1602.80237 1602.80237 1583.0
    0.000611 1600.62146 1600.62146 1638.0
    0.000603 1598.44519 1598.44519 1659.0
    0.000613 1596.27271 1596.27271 1631.0
    0.000611 1594.10461 1594.10461 1637.0
    0.000659 1591.94116 1591.94116 1517.0
    0.000649 1589.78149 1589.78149 1541.0
    0.000640 1587.62622 1587.62622 1563.0
    0.000661 1585.47534 1585.47534 1513.0
    0.000601 1583.32825 1583.32825 1665.0
    0.000655 1581.18530 1581.18530 1526.0
    0.000631 1579.04675 1579.04675 1586.0
    0.000603 1576.91199 1576.91199 1658.0
    0.000641 1574.78137 1574.78137 1561.0
    0.000638 1572.65454 1572.65454 1567.0
    0.000622 1570.53186 1570.53186 1607.0
    0.000613 1568.41333 1568.41333 1632.0
    0.000599 1566.29846 1566.29846 1669.0
    0.000622 1564.18787 1564.18787 1608.0
    0.000619 1562.08081 1562.08081 1616.0
    0.000584 1559.97766 1559.97766 1711.0
    0.000611 1557.87854 1557.87854 1637.0
    0.000570 1555.78320 1555.78320 1753.0
    0.000599 1553.69177 1553.69177 1669.0
    0.000601 1551.60376 1551.60376 1665.0
    0.000602 1549.51953 1549.51953 1662.0
    0.000611 1547.43909 1547.43909 1637.0
    0.000604 1545.36267 1545.36267 1657.0
    0.000628 1543.28955 1543.28955 1592.0
    0.000653 1541.22046 1541.22046 1531.0
    0.000639 1539.15491 1539.15491 1565.0
    0.000639 1537.09277 1537.09277 1565.0
    0.000630 1535.03467 1535.03467 1587.0
    0.000641 1532.97974 1532.97974 1560.0
    0.000656 1530.92859 1531.19336 1525.0
    0.000651 1528.88062 1529.16467 1537.0
    0.000666 1526.83655 1527.14197 1502.0
    0.000665 1524.79590 1525.12524 1503.0
    0.000672 1522.75854 1523.11462 1489.0
    0.000647 1520.72522 1521.11157 1545.0
    0.000627 1518.69482 1519.11536 1596.0
    0.000690 1516.66785 1517.12732 1450.0
    0.000646 1514.64478 1515.14893 1547.0
    0.000664 1512.62451 1513.18005 1505.0
    0.000633 1510.60828 1511.22351 1579.0
    0.000704 1508.59436 1509.27954 1420.0
    0.000643 1506.58459 1507.35217 1555.0
    0.000645 1504.57788 1505.44360 1550.0
    0.000651 1502.57483 1503.55884 1535.0
    0.000664 1500.57471 1501.70276 1505.0
    0.000654 1498.57813 1499.88416 1529.0
    0.000644 1496.58459 1498.11414 1553.0
    0.000681 1494.59448 1496.40955 1468.0
    0.000682 1492.60742 1494.79529 1467.0
    0.000651 1490.62366 1493.31055 1535.0
    0.000688 1488.64282 1492.01819 1453.0
    0.000678 1486.66565 1491.02661 1476.0
    0.000642 1484.69141 1490.53711 1557.0
    0.000640 1482.72034 1491.05859 1562.0
    0.000643 1480.75256 1494.50879 1555.0
    0.000666 1478.78784 1507.63477 1502.0
    0.000648 1476.82605 1543.57776 1544.0
    0.000623 1474.86755 1604.62280 1604.0
    0.000614 1472.91223 1640.77307 1628.0
    0.000643 1470.95984 1594.52197 1555.0
    0.000633 1469.01062 1530.94763 1581.0
    0.000672 1467.06396 1493.74646 1489.0
    0.000687 1465.12085 1478.11853 1455.0
    0.000662 1463.18066 1471.21130 1511.0
    0.000678 1461.24365 1466.91956 1476.0
    0.000677 1459.30957 1463.56104 1478.0
    0.000696 1457.37842 1460.67871 1437.0
    0.000654 1455.45020 1458.08350 1528.0
    0.000685 1453.52527 1455.67346 1460.0
    0.000727 1451.60291 1453.38794 1375.0
    0.000701 1449.68372 1451.18994 1426.0
    0.000709 1447.76721 1449.05493 1410.0
    0.000667 1445.85400 1446.96729 1499.0
    0.000725 1443.94348 1444.91541 1380.0
    0.000704 1442.03601 1442.89185 1420.0
    0.000682 1440.13147 1440.89075 1467.0
    0.000686 1438.22974 1438.90784 1458.0
    0.000659 1436.33105 1436.94031 1518.0
    0.000709 1434.43518 1434.98560 1410.0
    0.000706 1432.54236 1433.04199 1416.0
    0.000726 1430.65210 1431.10767 1378.0
    0.000701 1428.76514 1429.18225 1426.0
    0.000709 1426.88037 1427.26367 1410.0
    0.000708 1424.99878 1425.35217 1412.0
    0.000697 1423.12000 1423.44690 1434.0
    0.000681 1421.24438 1421.54773 1468.0
    0.000700 1419.37134 1419.65344 1428.0
    0.000723 1417.50110 1417.50110 1384.0
    0.000723 1415.63379 1415.63379 1384.0
    0.000724 1413.76929 1413.76929 1381.0
    0.000723 1411.90747 1411.90747 1384.0
    0.000718 1410.04858 1410.04858 1392.0
    0.000675 1408.19214 1408.19214 1481.0
    0.000714 1406.33899 1406.33899 1401.0
    0.000733 1404.48840 1404.48840 1365.0
    0.000679 1402.64087 1402.64087 1473.0
    0.000710 1400.79565 1400.79565 1408.0
    0.000713 1398.95349 1398.95349 1402.0
    0.000709 1397.11414 1397.11414 1410.0
    0.000769 1395.27747 1395.27747 1300.0
    0.000726 1393.44360 1393.44360 1378.0
    0.000722 1391.61279 1391.61279 1385.0
    0.000729 1389.78394 1389.78394 1371.0
    0.000712 1387.95850 1387.95850 1405.0
    0.000733 1386.13562 1386.13562 1365.0
    0.000698 1384.31543 1384.31543 1433.0
    0.000724 1382.49829 1382.49829 1382.0
    0.000714 1380.68359 1380.68359 1401.0
    0.000707 1378.87183 1378.87183 1415.0
    0.000693 1377.06274 1377.06274 1442.0
    0.000731 1375.25635 1375.25635 1368.0
    0.000732 1373.45276 1373.45276 1367.0
    0.000720 1371.65186 1371.65186 1388.0
    0.000708 1369.85364 1369.85364 1412.0
    0.000769 1368.05835 1368.05835 1301.0
    0.000711 1366.26563 1366.26563 1407.0
    0.000718 1364.47583 1364.47583 1392.0
    0.000709 1362.68848 1362.68848 1410.0
    0.000738 1360.90393 1360.90393 1355.0
    0.000732 1359.12244 1359.12244 1367.0
    0.000724 1357.34351 1357.34351 1381.0
    0.000747 1355.56714 1355.56714 1339.0
    0.000710 1353.79407 1353.79407 1408.0
    0.000738 1352.02283 1352.02283 1355.0
    0.000727 1350.25476 1350.25476 1375.0
    0.000716 1348.48938 1348.48938 1397.0
    0.000704 1346.72705 1346.72705 1420.0
    0.000751 1344.96704 1344.96704 1331.0
    0.000770 1343.20984 1343.20984 1299.0
    0.000717 1341.45569 1341.45569 1394.0
    0.000707 1339.70386 1339.70386 1414.0
    0.000729 1337.95496 1337.95496 1372.0
    0.000752 1336.20898 1336.20898 1329.0
    0.000727 1334.46533 1334.46533 1376.0
    0.000796 1332.72461 1332.72461 1257.0
    0.000748 1330.98669 1330.98669 1337.0
    0.000728 1329.25146 1329.25146 1374.0
    0.000761 1327.51917 1327.51917 1314.0
    0.000726 1325.78943 1325.78943 1377.0
    0.000729 1324.06226 1324.06226 1372.0
    0.000750 1322.33826 1322.33826 1333.0
    0.000732 1320.61682 1320.61682 1367.0
    0.000746 1318.89819 1318.89819 1340.0
    0.000796 1317.18225 1317.18225 1257.0
    0.000793 1315.46887 1315.46887 1261.0
    0.000799 1313.75867 1313.75867 1251.0
    0.000716 1312.05090 1312.05090 1397.0
    0.000779 1310.34595 1310.34595 1284.0
    0.000764 1308.64392 1308.64392 1309.0
    0.000773 1306.94446 1306.94446 1293.0
    0.000771 1305.24817 1305.24817 1297.0
    0.000757 1303.55432 1303.55432 1321.0
    0.000758 1301.86316 1301.86316 1319.0
    0.000805 1300.17505 1300.17505 1242.0
    0.000751 1298.48950 1298.48950 1331.0
    0.000765 1296.80664 1296.80664 1308.0
    0.000760 1295.12695 1295.12695 1315.0
    0.000733 1293.44995 1293.44995 1364.0
    0.000752 1291.77563 1291.77563 1329.0
    0.000736 1290.10413 1290.10413 1359.0
    0.000767 1288.43567 1288.43567 1303.0
    0.000729 1286.76965 1286.76965 1372.0
    0.000812 1285.10657 1285.10657 1232.0
    0.000767 1283.44641 1283.44641 1303.0
    0.000753 1281.78894 1281.78894 1328.0
    0.000778 1280.13416 1280.13416 1286.0
    0.000769 1278.48230 1278.48230 1301.0
    0.000739 1276.83350 1276.83350 1353.0
    0.000763 1275.18726 1275.18726 1311.0
    0.000755 1273.54407 1273.54407 1324.0
    0.000765 1271.90356 1271.90356 1308.0
    0.000822 1270.26599 1270.26599 1216.0
    0.000759 1268.63110 1268.63110 1317.0
    0.000794 1266.99939 1266.99939 1259.0
    0.000767 1265.37024 1265.37024 1304.0
    0.000760 1263.74365 1263.74365 1315.0
    0.000786 1262.12024 1262.12024 1273.0
    0.000770 1260.49976 1260.49976 1298.0
    0.000785 1258.88208 1258.88208 1274.0
    0.000791 1257.26746 1257.26746 1264.0
    0.000795 1255.65540 1255.65540 1258.0
    0.000784 1254.04639 1254.04639 1276.0
    0.000758 1252.44031 1252.44031 1320.0
    0.000797 1250.83679 1250.83679 1255.0
    0.000759 1249.23645 1249.23645 1318.0
    0.000776 1247.63892 1247.63892 1289.0
    0.000786 1246.04407 1246.04407 1272.0
    0.000790 1244.45227 1244.45227 1266.0
    0.000773 1242.86353 1242.86353 1294.0
    0.000746 1241.27747 1241.27747 1341.0
    0.000773 1239.69446 1239.69446 1294.0
    0.000793 1238.11426 1238.11426 1261.0
    0.000749 1236.53711 1236.53711 1335.0
    0.000782 1234.96265 1234.96265 1279.0
    0.000782 1233.39136 1233.39136 1279.0
    0.000779 1231.82275 1231.82275 1283.0
    0.000752 1230.25708 1230.25708 1330.0
    0.000807 1228.69421 1228.69421 1239.0
    0.000789 1227.13477 1227.13477 1267.0
    0.000791 1225.57776 1225.57776 1264.0
    0.000809 1224.02380 1224.02380 1236.0
    0.000832 1222.47302 1222.47302 1202.0
    0.000813 1220.92493 1220.92493 1230.0
    0.000837 1219.37988 1219.37988 1195.0
    0.000827 1217.83777 1217.83777 1209.0
    0.000816 1216.29883 1216.32446 1225.0
    0.000812 1214.76233 1214.78979 1232.0
    0.000841 1213.22888 1213.25842 1189.0
    0.000821 1211.69873 1211.73047 1218.0
    0.000778 1210.17126 1210.20557 1285.0
    0.000828 1208.64673 1208.68396 1208.0
    0.000826 1207.12549 1207.16602 1211.0
    0.000833 1205.60693 1205.65112 1200.0
    0.000808 1204.09143 1204.13989 1237.0
    0.000821 1202.57874 1202.63220 1218.0
    0.000850 1201.06909 1201.12817 1176.0
    0.000848 1199.56262 1199.62842 1179.0
    0.000835 1198.05884 1198.13245 1198.0
    0.000854 1196.55811 1196.64099 1171.0
    0.000867 1195.06042 1195.15442 1153.0
    0.000876 1193.56567 1193.67334 1141.0
    0.000814 1192.07385 1192.19824 1228.0
    0.000804 1190.58521 1190.73047 1244.0
    0.000831 1189.09937 1189.27136 1204.0
    0.000809 1187.61658 1187.82324 1236.0
    0.000887 1186.13684 1186.38965 1127.0
    0.000864 1184.66016 1184.97620 1157.0
    0.000853 1183.18604 1183.59204 1173.0
    0.000802 1181.71509 1182.25500 1247.0
    0.000855 1180.24744 1181.00635 1170.0
    0.000853 1178.78247 1179.99292 1173.0
    0.000851 1177.32056 1179.75793 1175.0
    0.000797 1175.86182 1181.50085 1255.0
    0.000868 1174.40588 1185.85388 1152.0
    0.000852 1172.95313 1189.16858 1174.0
    0.000866 1171.50317 1184.70691 1155.0
    0.000894 1170.05615 1177.07849 1119.0
    0.000853 1168.61230 1171.67834 1172.0
    0.000826 1167.17126 1168.60364 1210.0
    0.000861 1165.73328 1166.58167 1162.0
    0.000864 1164.29858 1164.88757 1157.0
    0.000833 1162.86658 1163.30420 1200.0
    0.000914 1161.43774 1161.77551 1094.0
    0.000849 1160.01184 1160.28015 1178.0
    0.000853 1158.58887 1158.80688 1173.0
    0.000808 1157.16907 1157.34973 1238.0
    0.000827 1155.75208 1155.90405 1209.0
    0.000839 1154.33838 1154.46802 1192.0
    0.000887 1152.92725 1153.03918 1127.0
    0.000847 1151.51917 1151.61670 1181.0
    0.000876 1150.11438 1150.20007 1141.0
    0.000865 1148.71240 1148.78833 1156.0
    0.000857 1147.31323 1147.38098 1167.0
    0.000943 1145.91748 1145.97827 1061.0
    0.000875 1144.52454 1144.57947 1143.0
    0.000817 1143.13464 1143.18445 1224.0
    0.000903 1141.74756 1141.79297 1108.0
    0.000808 1140.36353 1140.40503 1237.0
    0.000842 1138.98254 1139.02063 1187.0
    0.000820 1137.60437 1137.63953 1220.0
    0.000880 1136.22925 1136.26172 1136.0
    0.000887 1134.85730 1134.88745 1127.0
    0.000895 1133.48816 1133.51611 1117.0
    0.000894 1132.12195 1132.12195 1119.0
    0.000876 1130.75891 1130.75891 1141.0
    0.000912 1129.39893 1129.39893 1096.0
    0.000887 1128.04163 1128.04163 1127.0
    0.000852 1126.68726 1126.68726 1174.0
    0.000878 1125.33630 1125.33630 1139.0
    0.000906 1123.98779 1123.98779 1104.0
    0.000813 1122.64233 1122.64233 1230.0
    0.000895 1121.30005 1121.30005 1117.0
    0.000872 1119.96057 1119.96057 1147.0
    0.000887 1118.62402 1118.62402 1128.0
    0.000847 1117.29065 1117.29065 1181.0
    0.000864 1115.96008 1115.96008 1157.0
    0.000935 1114.63245 1114.63245 1069.0
    0.000894 1113.30774 1113.30774 1118.0
    0.000856 1111.98584 1111.98584 1168.0
    0.000907 1110.66711 1110.66711 1103.0
    0.000949 1109.35107 1109.35107 1054.0
    0.000895 1108.03809 1108.03809 1117.0
    0.000874 1106.72803 1106.72803 1144.0
    0.000844 1105.42090 1105.42090 1185.0
    0.000932 1104.11658 1104.11658 1073.0
    0.000898 1102.81543 1102.81543 1114.0
    0.000871 1101.51709 1101.51709 1148.0
    0.000938 1100.22156 1100.22156 1066.0
    0.000879 1098.92883 1098.92883 1138.0
    0.000987 1097.63928 1097.63928 1013.0
    0.000863 1096.35229 1096.35229 1159.0
    0.000977 1095.06836 1095.06836 1024.0
    0.000885 1093.78711 1093.78711 1130.0
    0.000928 1092.50903 1092.50903 1078.0
    0.000903 1091.23364 1091.23364 1108.0
    0.000958 1089.96130 1089.96130 1044.0
    0.000966 1088.69165 1088.69165 1035.0
    0.000909 1087.42505 1087.42505 1100.0
    0.000923 1086.16101 1086.16101 1084.0
    0.000978 1084.89978 1084.89978 1023.0
    0.000877 1083.64172 1083.64172 1140.0
    0.000907 1082.38623 1082.38623 1103.0
    0.000903 1081.13354 1081.13354 1108.0
    0.000893 1079.88391 1079.88391 1120.0
    0.000912 1078.63696 1078.63696 1096.0
    0.000977 1077.39294 1077.39294 1024.0
    0.000931 1076.15161 1076.15161 1074.0
    0.000897 1074.91296 1074.91296 1115.0
    0.000962 1073.67725 1073.67725 1040.0
    0.000960 1072.44458 1072.44458 1042.0
    0.000896 1071.21399 1071.21399 1116.0
    0.000952 1069.98669 1069.98669 1050.0
    0.000990 1068.76196 1068.76196 1010.0
    0.000903 1067.53992 1067.53992 1108.0
    0.000947 1066.32092 1066.32092 1056.0
    0.000853 1065.10474 1065.10474 1173.0
    0.000942 1063.89099 1063.89099 1062.0
    0.000943 1062.67993 1062.67993 1061.0
    0.000898 1061.47180 1061.47180 1113.0
    0.000974 1060.26624 1060.83154 1027.0
    0.000928 1059.06335 1065.57263 1078.0
    0.000951 1057.86340 1064.84448 1051.0
    0.001027 1056.66602 1064.17200 974.0
    0.000894 1055.47119 1063.56360 1119.0
    0.000990 1054.27930 1063.02954 1010.0
    0.000973 1053.08972 1062.58130 1028.0
    0.000943 1051.90332 1062.23438 1060.0
    0.000970 1050.71912 1062.00586 1031.0
    0.000945 1049.53772 1061.91895 1058.0
    0.000930 1048.35901 1062.00171 1075.0
    0.000951 1047.18311 1062.28955 1051.0
    0.000957 1046.00928 1062.82825 1045.0
    0.000954 1044.83850 1063.67725 1048.0
    0.000949 1043.67017 1064.91431 1054.0
    0.000912 1042.50439 1066.64392 1096.0
    0.000978 1041.34143 1069.00806 1023.0
    0.000890 1040.18103 1072.20398 1123.0
    0.000895 1039.02307 1076.51147 1117.0
    0.000982 1037.86768 1082.33838 1018.0
    0.000962 1036.71497 1090.29724 1040.0
    0.000868 1035.56458 1101.33911 1152.0
    0.000868 1034.41687 1117.00439 1152.0
    0.000895 1033.27173 1139.92969 1117.0
    0.000842 1032.12903 1175.19104 1188.0
    0.000734 1030.98877 1236.24805 1362.0
    0.000629 1029.85107 1372.51550 1591.0
    0.000512 1028.71606 1744.13049 1954.0
    0.000373 1027.58350 2642.65552 2678.0
    0.0002591 1026.45325 4095.03369 3859.0
    0.0002111 1025.32544 5031.75928 4738.0
    0.0002070 1024.20020 4109.41943 4832.0
    0.0002903 1023.07758 2626.94043 3445.0
    0.000596 1021.95697 1723.55920 1678.0
    0.000741 1020.83911 1356.33081 1350.0
    0.000853 1019.72351 1222.49487 1172.0
    0.000908 1018.61035 1160.73914 1101.0
    0.000887 1017.49982 1123.65967 1128.0
    0.000943 1016.39154 1098.66064 1061.0
    0.000975 1015.28552 1080.84082 1026.0
    0.000900 1014.18195 1067.60681 1111.0
    0.000941 1013.08069 1057.43457 1063.0
    0.000932 1011.98187 1049.38110 1073.0
    0.000931 1010.88538 1042.83850 1074.0
    0.000935 1009.79120 1037.40222 1070.0
    0.000977 1008.69934 1032.79382 1024.0
    0.000942 1007.60980 1028.81714 1062.0
    0.000983 1006.52252 1025.33069 1017.0
    0.000963 1005.43781 1022.23108 1038.0
    0.001001 1004.35522 1019.44019 999.0
    0.000965 1003.27478 1016.89893 1036.0
    0.000974 1002.19659 1014.56189 1027.0
    0.001025 1001.12085 1012.39380 976.0
    0.000988 1000.04742 1010.36646 1012.0
    0.000995 998.97571 1008.45660 1005.0
    0.000963 997.90668 1006.64746 1038.0
    0.000978 996.83972 1004.92377 1023.0
    0.000965 995.77490 1003.27350 1036.0
    0.000996 994.71259 1001.11011 1004.0
    0.001053 993.65210 993.65210 950.0
    0.000978 992.59406 992.59406 1022.0
    0.000934 991.53796 991.53796 1071.0
    0.001054 990.48401 990.48401 949.0
    0.001027 989.43237 989.43237 974.0
    0.001004 988.38269 988.38269 996.0
    0.001049 987.33521 987.33521 953.0
    0.001013 986.28986 986.28986 987.0
    0.001018 985.24658 985.24658 982.0
    0.001035 984.20557 984.20557 966.0
    0.000998 983.16638 983.16638 1002.0
    0.000974 982.12939 982.12939 1027.0
    0.001011 981.09442 981.09442 989.0
    0.000974 980.06140 980.06140 1027.0
    0.001006 979.03064 979.03064 994.0
    0.001019 978.00171 978.00171 981.0
    0.000992 976.97479 976.97479 1008.0
    0.001013 975.95001 975.95001 987.0
    0.001086 974.92706 974.92706 921.0
    0.001000 973.90637 973.90637 1000.0
    0.001065 972.88739 972.88739 939.0
    0.001032 971.87036 971.87036 969.0
    0.001027 970.85547 970.85547 974.0
    0.001005 969.84235 969.84235 995.0
    0.000979 968.83118 968.83118 1021.0
    0.001080 967.82208 967.82208 926.0
    0.000985 966.81470 966.81470 1015.0
    0.001052 965.80920 965.80920 951.0
    0.000995 964.80585 964.80585 1005.0
    0.001091 963.80414 963.80414 917.0
    0.001089 962.80450 962.80450 918.0
    0.000987 961.80658 961.80658 1013.0
    0.001046 960.81055 960.81055 956.0
    0.001043 959.81628 960.08539 959.0
    0.001016 958.82379 959.11249 984.0
    0.001020 957.83331 958.14380 980.0
    0.001020 956.84448 957.17938 980.0
    0.001003 955.85742 956.21967 997.0
    0.001032 954.87213 955.26520 969.0
    0.001068 953.88873 954.31671 936.0
    0.001004 952.90717 953.37494 996.0
    0.001015 951.92719 952.44061 985.0
    0.001138 950.94897 951.51501 879.0
    0.001093 949.97253 950.59967 915.0
    0.001088 948.99774 949.69641 919.0
    0.001038 948.02466 948.80780 963.0
    0.001005 947.05347 947.93732 995.0
    0.001065 946.08362 947.08881 939.0
    0.001055 945.11560 946.26886 948.0
    0.000984 944.14935 945.48572 1016.0
    0.001086 943.18488 944.75134 921.0
    0.000987 942.22180 944.08282 1013.0
    0.001015 941.26031 943.50653 985.0
    0.001054 940.30054 943.06354 949.0
    0.001038 939.34241 942.82001 963.0
    0.001055 938.38586 942.88971 948.0
    0.001087 937.43103 943.49152 920.0
    0.001050 936.47760 945.21594 952.0
    0.001152 935.52570 950.32819 868.0
    0.001019 934.57550 966.26050 981.0
    0.000992 933.62695 1005.74786 1008.0
    0.000956 932.67993 1067.42981 1046.0
    0.000992 931.73425 1097.20947 1008.0
    0.000995 930.79016 1048.56213 1005.0
    0.001025 929.84772 988.43506 976.0
    0.001058 928.90656 954.35590 945.0
    0.001050 927.96698 940.54871 952.0
    0.001073 927.02905 934.87720 932.0
    0.001081 926.09235 931.66821 925.0
    0.001080 925.15717 929.34943 926.0
    0.001036 924.22363 927.48743 965.0
    0.001095 923.29144 925.90155 913.0
    0.001004 922.36066 924.49402 996.0
    0.001149 921.43127 923.20673 870.0
    0.001088 920.50330 922.00336 919.0
    0.001031 919.57690 920.86072 970.0
    0.001114 918.65167 919.76270 898.0
    0.000965 917.72809 918.69885 1036.0
    0.001088 916.80560 917.66095 919.0
    0.001224 915.88458 916.64392 817.0
    0.001091 914.96484 915.64343 917.0
    0.001135 914.04669 914.65674 881.0
    0.001112 913.12988 913.68121 899.0
    0.001075 912.21429 912.71503 930.0
    0.001085 911.29999 911.75671 922.0
    0.001060 910.38708 910.80536 943.0
    0.001068 909.47534 909.85986 936.0
    0.001107 908.56519 908.97076 903.0
    0.001143 907.65601 908.03870 875.0
    0.001110 906.74823 907.11133 901.0
    0.001089 905.84161 906.18805 918.0
    0.001121 904.93652 905.00470 892.0
    0.001103 904.03253 904.10638 907.0
    0.001152 903.12982 903.21014 868.0
    0.001134 902.22833 902.31592 882.0
    0.001100 901.32794 901.42389 909.0
    0.001075 900.42902 900.53455 930.0
    0.001099 899.53131 899.64795 910.0
    0.001047 898.63464 898.76422 955.0
    0.001133 897.73907 897.88391 883.0
    0.001143 896.84479 897.00769 875.0
    0.001109 895.95190 896.13641 902.0
    0.001115 895.05994 895.27069 897.0
    0.001078 894.16931 894.41229 928.0
    0.001086 893.27972 893.56293 921.0
    0.001178 892.39124 892.72540 849.0
    0.001103 891.50409 891.90417 907.0
    0.001148 890.61780 891.10516 871.0
    0.001072 889.73297 890.33917 933.0
    0.001152 888.84894 889.62244 868.0
    0.001098 887.96613 888.98584 911.0
    0.001073 887.08441 888.49658 932.0
    0.001148 886.20398 888.38245 871.0
    0.001062 885.32440 889.50439 942.0
    0.001087 884.44611 893.99957 920.0
    0.001129 883.56873 903.72186 886.0
    0.001119 882.69238 913.94733 894.0
    0.001094 881.81726 910.62494 914.0
    0.001028 880.94330 897.56842 973.0
    0.001147 880.07007 887.57159 872.0
    0.001208 879.19788 882.57446 828.0
    0.001193 878.32684 880.21606 838.0
    0.001161 877.45697 878.73358 861.0
    0.001188 876.58795 877.52594 842.0
    0.001144 875.72003 876.43896 874.0
    0.001164 874.85297 875.42090 859.0
    0.001119 873.98700 874.44653 894.0
    0.001186 873.12195 873.50116 843.0
    0.001115 872.25806 872.57623 897.0
    0.001183 871.39520 871.66589 845.0
    0.001127 870.53290 870.76593 887.0
    0.001175 869.67194 869.87463 851.0
    0.001171 868.81195 868.98981 854.0
    0.001124 867.95276 868.11011 890.0
    0.001147 867.09454 867.23474 872.0
    0.001176 866.23743 866.36310 850.0
    0.001232 865.38104 865.49432 812.0
    0.001193 864.52563 864.62830 838.0
    0.001227 863.67126 863.76471 815.0
    0.001131 862.81787 862.90326 884.0
    0.001181 861.96497 862.04333 847.0
    0.001088 861.11346 861.18561 919.0
    0.001215 860.26263 860.32928 823.0
    0.001212 859.41284 859.47461 825.0
    0.001290 858.56378 858.62122 775.0
    0.001188 857.71570 857.76917 842.0
    0.001166 856.86853 856.86853 858.0
    0.001099 856.02216 856.02216 910.0
    0.001145 855.17670 855.17670 873.0
    0.001119 854.33228 854.33228 894.0
    0.001155 853.48859 853.48859 866.0
    0.001159 852.64557 852.64557 863.0
    0.001181 851.80365 851.80365 847.0
    0.001176 850.96265 850.96265 850.0
    0.001160 850.12238 850.12238 862.0
    0.001167 849.28284 849.28284 857.0
    0.001161 848.44434 848.44434 861.0
    0.001135 847.60657 847.60657 881.0
    0.001185 846.76959 846.76959 844.0
    0.001196 845.93359 845.93359 836.0
    0.001185 845.09827 845.09827 844.0
    0.001208 844.26379 844.26379 828.0
    0.001188 843.43024 843.43024 842.0
    0.001212 842.59747 842.59747 825.0
    0.001189 841.76550 841.76550 841.0
    0.001195 840.93427 840.93427 837.0
    0.001241 840.10382 840.10382 806.0
    0.001167 839.27435 839.27435 857.0
    0.001164 838.44543 838.44543 859.0
    0.001161 837.61755 837.61755 861.0
    0.001163 836.79028 836.79028 860.0
    0.001119 835.96381 835.96381 894.0
    0.001233 835.13812 835.13812 811.0
    0.001225 834.31342 834.31342 816.0
    0.001242 833.48938 833.48938 805.0
    0.001233 832.66602 832.66602 811.0
    0.001151 831.84344 831.84344 869.0
    0.001143 831.02173 831.02173 875.0
    0.001156 830.20068 830.20068 865.0
    0.001261 829.38055 829.38055 793.0
    0.001311 828.56104 828.56104 763.0
    0.001178 827.74231 827.74231 849.0
    0.001233 826.92426 826.92426 811.0
    0.001172 826.10718 826.10718 853.0
    0.001203 825.29065 825.29065 831.0
    0.001248 824.47504 824.47504 801.0
    0.001170 823.66003 823.66003 855.0
    0.001229 822.84576 822.84576 814.0
    0.001196 822.03241 822.03241 836.0
    0.001224 821.21960 821.21960 817.0
    0.001212 820.40778 820.40778 825.0
    0.001157 819.59650 819.59650 864.0
    0.001241 818.78589 818.78589 806.0
    0.001196 817.97614 817.97614 836.0
    0.001166 817.16718 817.16718 858.0
    0.001202 816.35895 816.35895 832.0
    0.001227 815.55133 815.55133 815.0
    0.001199 814.74451 814.74451 834.0
    0.001129 813.93835 813.93835 886.0
    0.001193 813.13300 813.13300 838.0
    0.001269 812.32849 812.32849 788.0
    0.001230 811.52454 811.52454 813.0
    0.001227 810.72150 810.72150 815.0
    0.001233 809.91870 809.91870 811.0
    0.001230 809.11713 809.11713 813.0
    0.001212 808.31604 808.31604 825.0
    0.001285 807.51581 807.51581 778.0
    0.001279 806.71613 806.71613 782.0
    0.001264 805.91724 805.91724 791.0
    0.001199 805.11920 805.11920 834.0
    0.001193 804.32184 809.54865 838.0
    0.001241 803.52515 809.13062 806.0
    0.001238 802.72906 808.75586 808.0
    0.001261 801.93378 808.43109 793.0
    0.001200 801.13928 808.16443 833.0
    0.001227 800.34540 807.96527 815.0
    0.001250 799.55243 807.84576 800.0
    0.001229 798.75995 807.81989 814.0
    0.001167 797.96826 807.90619 857.0
    0.001171 797.17719 808.12671 854.0
    0.001186 796.38702 808.51031 843.0
    0.001252 795.59747 809.09332 799.0
    0.001285 794.80865 809.92316 778.0
    0.001269 794.02063 811.06232 788.0
    0.001225 793.23340 812.59406 816.0
    0.001290 792.44672 814.63135 775.0
    0.001200 791.66071 817.43170 833.0
    0.001147 790.87561 821.02478 872.0
    0.001229 790.09106 825.82831 814.0
    0.001206 789.30731 832.32831 829.0
    0.001186 788.52435 841.27783 843.0
    0.001203 787.74207 853.89178 831.0
    0.001100 786.96051 872.23450 909.0
    0.001041 786.17963 900.20978 961.0
    0.000917 785.39948 947.91327 1090.0
    0.000766 784.62012 1053.33142 1305.0
    0.000632 783.84143 1344.89380 1582.0
    0.000451 783.06360 2062.59814 2217.0
    0.0003495 782.28613 3244.95728 2861.0
    0.0002861 781.50977 4005.20630 3495.0
    0.0003281 780.73401 3237.61328 3048.0
    0.000568 779.95911 2055.11768 1761.0
    0.000874 779.18475 1338.36755 1144.0
    0.001073 778.41119 1046.70471 932.0
    0.001112 777.63849 940.30420 899.0
    0.001206 776.86652 891.32709 829.0
    0.001236 776.09521 862.03522 809.0
    0.001284 775.32458 842.40601 779.0
    0.001232 774.55487 828.57904 812.0
    0.001285 773.78571 818.54755 778.0
    0.001224 773.01733 811.20850 817.0
    0.001287 772.24994 806.14807 777.0
    0.001192 771.48303 804.18237 839.0
    0.001305 770.71704 808.62842 766.0
    0.001190 769.95172 823.71619 840.0
    0.001209 769.18713 844.42419 827.0
    0.001253 768.42340 844.82104 798.0
    0.001224 767.66052 820.03467 817.0
    0.001353 766.89819 797.37946 739.0
    0.001245 766.13666 785.16278 803.0
    0.001255 765.37592 779.56091 797.0
    0.001242 764.61584 776.44385 805.0
    0.001267 763.85675 774.15424 789.0
    0.001353 763.09827 772.24121 739.0
    0.001323 762.34070 770.56104 756.0
    0.001267 761.58392 769.04315 789.0
    0.001269 760.82794 767.64502 788.0
    0.001328 760.07263 766.33862 753.0
    0.001271 759.31812 759.87988 787.0
    0.001351 758.56433 759.04669 740.0
    0.001319 757.81152 758.23010 758.0
    0.001242 757.05939 757.42603 805.0
    0.001242 756.30817 756.63196 805.0
    0.001316 755.55762 755.84558 760.0
    0.001372 754.80798 755.06580 729.0
    0.001232 754.05902 754.29114 812.0
    0.001284 753.31085 753.52094 779.0
    0.001244 752.56372 752.75476 804.0
    0.001312 751.81732 751.99176 762.0
    0.001323 751.07159 751.23151 756.0
    0.001359 750.32666 750.47382 736.0
    0.001311 749.58264 749.71851 763.0
    0.001321 748.83942 748.96521 757.0
    0.001309 748.09711 748.21393 764.0
    0.001274 747.35553 747.46429 785.0
    0.001284 746.61475 746.61475 779.0
    0.001287 745.87506 745.87506 777.0
    0.001290 745.13599 745.13599 775.0
    0.001297 744.39789 744.39789 771.0
    0.001429 743.66052 743.66052 700.0
    0.001348 742.92401 742.92401 742.0
    0.001346 742.18842 742.18842 743.0
    0.001376 741.45380 741.45380 727.0
    0.001395 740.71979 740.71979 717.0
    0.001272 739.98676 739.98676 786.0
    0.001276 739.25458 739.25458 784.0
    0.001297 738.52319 738.52319 771.0
    0.001340 737.79272 737.79272 746.0
    0.001379 737.06329 737.06329 725.0
    0.001372 736.33466 736.33466 729.0
    0.001242 735.60675 735.60675 805.0
    0.001368 734.87982 734.87982 731.0
    0.001381 734.15369 734.15369 724.0
    0.001377 733.42853 733.42853 726.0
    0.001403 732.70428 732.70428 713.0
    0.001344 731.98090 731.98090 744.0
    0.001404 731.25848 731.25848 712.0
    0.001321 730.53693 730.53693 757.0
    0.001309 729.81622 729.81622 764.0
    0.001422 729.09656 729.09656 703.0
    0.001401 728.37769 728.37769 714.0
    0.001355 727.65973 727.65973 738.0
    0.001416 726.94281 726.94281 706.0
    0.001328 726.22687 726.22687 753.0
    0.001377 725.51172 725.51172 726.0
    0.001290 724.79742 724.79742 775.0
    0.001381 724.08423 724.08423 724.0
    0.001372 723.37183 723.37183 729.0
    0.001368 722.66040 722.66040 731.0
    0.001425 721.95007 721.95007 702.0
    0.001256 721.24054 721.24054 796.0
    0.001321 720.53192 720.53192 757.0
    0.001420 719.82434 719.82434 704.0
    0.001232 719.11768 719.11768 812.0
    0.001406 718.41199 718.41199 711.0
    0.001339 717.70734 717.70734 747.0
    0.001376 717.00348 717.00348 727.0
    0.001368 716.30084 716.30084 731.0
    0.001340 715.59906 715.59906 746.0
    0.001387 714.89819 714.89819 721.0
    0.001328 714.19843 714.19843 753.0
    0.001374 713.49957 713.49957 728.0
    0.001389 712.80164 712.80164 720.0
    0.001339 712.10492 712.10492 747.0
    0.001408 711.40912 711.40912 710.0
    0.001279 710.71417 711.47180 782.0
    0.001364 710.02026 710.83215 733.0
    0.001372 709.32751 710.19971 729.0
    0.001344 708.63562 709.57513 744.0
    0.001340 707.94489 708.95978 746.0
    0.001353 707.25500 708.35474 739.0
    0.001433 706.56616 707.76178 698.0
    0.001456 705.87854 707.18311 687.0
    0.001353 705.19159 706.62073 739.0
    0.001416 704.50592 706.07831 706.0
    0.001297 703.82123 705.55945 771.0
    0.001366 703.13751 705.06921 732.0
    0.001346 702.45508 704.61426 743.0
    0.001447 701.77356 704.20282 691.0
    0.001506 701.09302 703.84607 664.0
    0.001362 700.41351 703.55945 734.0
    0.001271 699.73517 703.36389 787.0
    0.001453 699.05780 703.28882 688.0
    0.001397 698.38147 703.37689 716.0
    0.001387 697.70636 703.69153 721.0
    0.001366 697.03229 704.32935 732.0
    0.001393 696.35913 705.44458 718.0
    0.001389 695.68713 707.29474 720.0
    0.001362 695.01611 710.34583 734.0
    0.001250 694.34637 715.67407 800.0
    0.001410 693.67767 727.03601 709.0
    0.001280 693.01001 758.18378 781.0
    0.001205 692.34338 840.83752 830.0
    0.000999 691.67780 997.90546 1001.0
    0.000964 691.01337 1151.49268 1037.0
    0.000974 690.35010 1103.72229 1027.0
    0.001074 689.68793 926.63757 931.0
    0.001368 689.02673 796.37018 731.0
    0.001451 688.36688 737.09473 689.0
    0.001346 687.70807 715.12317 743.0
    0.001416 687.05029 705.63165 706.0
    0.001484 686.39362 700.07959 674.0
    0.001370 685.73816 696.24908 730.0
    0.001374 685.08368 694.10480 728.0
    0.001458 684.43054 691.92334 686.0
    0.001433 683.77838 690.15546 698.0
    0.001350 683.12732 688.67426 741.0
    0.001381 682.47754 687.39911 724.0
    0.001462 681.82874 686.27716 684.0
    0.001481 681.18103 685.27313 675.0
    0.001447 680.53473 684.36328 691.0
    0.001477 679.88953 683.53131 677.0
    0.001466 679.24530 682.76630 682.0
    0.001393 678.60229 682.06195 718.0
    0.001460 677.96051 681.41522 685.0
    0.001499 677.31964 680.82574 667.0
    0.001418 676.68018 680.29700 705.0
    0.001471 676.04175 679.83521 680.0
    0.001481 675.40460 679.45123 675.0
    0.001383 674.76855 679.16107 723.0
    0.001493 674.13379 678.98926 670.0
    0.001462 673.50006 678.97125 684.0
    0.001335 672.86749 679.16125 749.0
    0.001451 672.23621 679.64221 689.0
    0.001477 671.60596 679.80798 677.0
    0.001408 670.97711 681.40021 710.0
    0.001383 670.34924 684.01691 723.0
    0.001395 669.72266 688.50037 717.0
    0.001361 669.09729 697.60510 735.0
    0.001199 668.47302 721.74249 834.0
    0.001214 667.84998 787.81213 824.0
    0.001089 667.22821 923.40955 918.0
    0.000914 666.60767 1081.62439 1094.0
    0.000948 665.98816 1079.46497 1055.0
    0.001047 665.36981 919.27454 955.0
    0.001350 664.75275 783.36493 741.0
    0.001383 664.13690 716.86780 723.0
    0.001449 663.52234 691.83563 690.0
    0.001395 662.90887 681.59662 717.0
    0.001456 662.29675 675.91052 687.0
    0.001439 661.68579 672.07288 695.0
    0.001468 661.07605 669.25287 681.0
    0.001389 660.46747 667.06512 720.0
    0.001456 659.86011 665.29224 687.0
    0.001486 659.25391 663.80225 673.0
    0.001522 658.64917 662.51196 657.0
    0.001447 658.04553 661.36615 691.0
    0.001348 657.44312 660.32770 742.0
    0.001441 656.84186 659.37067 694.0
    0.001399 656.24194 658.47675 715.0
    0.001502 655.64313 657.63226 666.0
    0.001449 655.04572 656.82745 690.0
    0.001479 654.44940 656.05450 676.0
    0.001458 653.85443 655.30786 686.0
    0.001372 653.26056 654.58276 729.0
    0.001441 652.66797 653.87598 694.0
    0.001325 652.07666 653.18457 755.0
    0.001385 651.48645 652.50623 722.0
    0.001433 650.89764 651.83936 698.0
    0.001508 650.31006 651.18231 663.0
    0.001401 649.72375 650.53400 714.0
    0.001495 649.13861 649.89319 669.0
    0.001404 648.55475 648.55475 712.0
    0.001504 647.97217 647.97217 665.0
    0.001475 647.39081 647.39081 678.0
    0.001502 646.81061 646.81061 666.0
    0.001504 646.23187 646.23187 665.0
    0.001406 645.65430 645.65430 711.0
    0.001502 645.07788 645.07788 666.0
    0.001433 644.50275 644.50275 698.0
    0.001418 643.92896 643.92896 705.0
    0.001645 643.35632 643.35632 608.0
    0.001449 642.78503 642.78503 690.0
    0.001597 642.21497 642.21497 626.0
    0.001422 641.64606 641.64606 703.0
    0.001608 641.07861 641.07861 622.0
    0.001585 640.51221 640.51221 631.0
    0.001468 639.94714 639.94714 681.0
    0.001684 639.38324 639.49286 594.0
    0.001499 638.82080 638.93842 667.0
    0.001560 638.25952 638.38605 641.0
    0.001493 637.69958 637.83606 670.0
    0.001464 637.14081 637.28845 683.0
    0.001538 636.58325 636.74353 650.0
    0.001658 636.02710 636.20172 603.0
    0.001447 635.47211 635.66302 691.0
    0.001515 634.91846 635.12805 660.0
    0.001546 634.36597 634.59717 647.0
    0.001520 633.81488 634.07117 658.0
    0.001534 633.26489 633.55054 652.0
    0.001437 632.71619 633.03656 696.0
    0.001618 632.16888 632.53070 618.0
    0.001504 631.62268 632.03448 665.0
    0.001538 631.07788 631.55072 650.0
    0.001553 630.53424 631.08270 644.0
    0.001531 629.99188 630.63550 653.0
    0.001429 629.45087 630.21649 700.0
    0.001479 628.91095 629.83649 676.0
    0.001522 628.37231 629.51288 657.0
    0.001449 627.83496 629.27362 690.0
    0.001391 627.29901 629.16742 719.0
    0.001416 626.76416 629.29156 706.0
    0.001427 626.23071 629.93262 701.0
    0.001460 625.69836 632.18793 685.0
    0.001462 625.16736 639.30817 684.0
    0.001410 624.63770 655.96515 709.0
    0.001412 624.10913 679.77368 708.0
    0.001323 623.58191 687.98218 756.0
    0.001412 623.05597 667.44720 708.0
    0.001536 622.53125 644.54553 651.0
    0.001587 622.00775 631.68762 630.0
    0.001520 621.48547 626.34424 658.0
    0.001577 620.96454 624.02167 634.0
    0.001484 620.44476 622.62854 674.0
    0.001592 619.92639 621.57526 628.0
    0.001653 619.40912 620.69708 605.0
    0.001567 618.89307 619.92584 638.0
    0.001653 618.37836 619.22430 605.0
    0.001497 617.86475 618.57001 668.0
    0.001541 617.35254 617.94934 649.0
    0.001567 616.84149 617.35291 638.0
    0.001546 616.33179 616.77484 647.0
    0.001597 615.82324 616.21069 626.0
    0.001595 615.31604 615.65778 627.0
    0.001698 614.80994 615.11353 589.0
    0.001488 614.30505 614.57654 672.0
    0.001479 613.80157 614.04578 676.0
    0.001553 613.29932 613.52014 644.0
    0.001610 612.79816 612.99878 621.0
    0.001508 612.29822 612.97766 663.0
    0.001587 611.79968 612.49915 630.0
    0.001477 611.30219 612.02753 677.0
    0.001661 610.80591 611.56323 602.0
    0.001597 610.31104 611.10693 626.0
    0.001600 609.81726 610.65894 625.0
    0.001531 609.32483 610.22052 653.0
    0.001629 608.83344 609.68628 614.0
    0.001616 608.34326 609.27716 619.0
    0.001613 607.85443 608.88147 620.0
    0.001701 607.36664 608.50140 588.0
    0.001621 606.88019 608.14056 617.0
    0.001751 606.39502 607.80298 571.0
    0.001715 605.91095 607.49390 583.0
    0.001610 605.42804 607.22064 621.0
    0.001572 604.94647 606.99304 636.0
    0.001626 604.46600 606.82428 615.0
    0.001650 603.98669 606.73322 606.0
    0.001653 603.50873 606.74701 605.0
    0.001577 603.03180 606.90540 634.0
    0.001515 602.55621 607.26978 660.0
    0.001767 602.08167 607.93652 566.0
    0.001727 601.60834 609.06647 579.0
    0.001629 601.13629 610.94800 614.0
    0.001511 600.66528 614.23334 662.0
    0.001592 600.19562 621.15082 628.0
    0.001479 599.72705 639.89081 676.0
    0.001462 599.25970 690.02844 684.0
    0.001412 598.79340 788.07355 708.0
    0.001330 598.32831 892.65845 752.0
    0.001284 597.86432 876.90155 779.0
    0.001453 597.40161 764.13184 688.0
    0.001513 596.94006 674.17566 661.0
    0.001577 596.47974 631.17883 634.0
    0.001587 596.02045 614.99683 630.0
    0.001742 595.56226 608.22205 574.0
    0.001560 595.10535 604.37531 641.0
    0.001626 594.64954 601.74622 615.0
    0.001656 594.19482 599.79596 604.0
    0.001639 593.74133 598.27032 610.0
    0.001664 593.28888 597.02423 601.0
    0.001718 592.83765 595.96979 582.0
    0.001529 592.38751 595.05084 654.0
    0.001678 591.93848 594.23035 596.0
    0.001626 591.49066 593.48346 615.0
    0.001550 591.04395 592.79236 645.0
    0.001669 590.59827 592.14447 599.0
    0.001587 590.15369 591.53076 630.0
    0.001805 589.71039 590.94458 554.0
    0.001647 589.26801 590.38037 607.0
    0.001605 588.82678 589.83453 623.0
    0.001792 588.38678 589.30389 558.0
    0.001661 587.94763 588.78583 602.0
    0.001776 587.50983 588.27887 563.0
    0.001701 587.07300 587.78107 588.0
    0.001715 586.63727 587.29132 583.0
    0.001681 586.20264 586.80865 595.0
    0.001692 585.76917 586.33221 591.0
    0.001718 585.33661 585.86115 582.0
    0.001684 584.90515 584.90515 594.0
    0.001686 584.47491 584.47491 593.0
    0.001742 584.04559 584.04559 574.0
    0.001678 583.61749 583.61749 596.0
    0.001661 583.19031 583.19031 602.0
    0.001616 582.76416 582.76416 619.0
    0.001508 582.33917 582.33917 663.0
    0.001587 581.91534 581.91534 630.0
    0.001642 581.49231 581.49231 609.0
    0.001672 581.07037 581.07037 598.0
    0.001637 580.64960 580.64960 611.0
    0.001745 580.22974 580.22974 573.0
    0.001842 579.81091 579.81091 543.0
    0.001669 579.39313 579.39313 599.0
    0.001764 578.97632 578.97632 567.0
    0.001745 578.56067 578.56067 573.0
    0.001736 578.14594 578.14594 576.0
    0.001709 577.73230 577.73230 585.0
    0.001727 577.31964 577.31964 579.0
    0.001704 576.90784 576.90784 587.0
    0.001764 576.49725 576.49725 567.0
    0.001739 576.08765 576.08765 575.0
    0.001639 575.67883 575.67883 610.0
    0.001595 575.27112 575.27112 627.0
    0.001647 574.86444 574.86444 607.0
    0.001770 574.45868 574.45868 565.0
    0.001706 574.05383 574.05383 586.0
    0.001757 573.65009 573.65009 569.0
    0.001597 573.24731 573.24731 626.0
    0.001645 572.84540 572.84540 608.0
    0.001656 572.44440 572.44440 604.0
    0.001712 572.04443 572.04443 584.0
    0.001751 571.64545 571.64545 571.0
    0.001733 571.24738 571.24738 577.0
    0.001786 570.85028 570.85028 560.0
    0.001745 570.45404 570.45404 573.0
    0.001733 570.05872 570.05872 577.0
    0.001704 569.66443 569.66443 587.0
    0.001675 569.27106 569.27106 597.0
    0.001898 568.87848 568.87848 527.0
    0.001773 568.48688 568.48688 564.0
    0.001859 568.09625 568.09625 538.0
    0.001618 567.70660 567.70660 618.0
    0.001727 567.31769 567.31769 579.0
    0.001773 566.92969 566.92969 564.0
    0.001789 566.54266 566.54266 559.0
    0.001656 566.15649 566.15649 604.0
    0.001767 565.77112 565.77112 566.0
    0.001724 565.38672 565.38672 580.0
    0.001605 565.00317 565.00317 623.0
    0.001718 564.62061 564.62061 582.0
    0.001658 564.23877 564.23877 603.0
    0.001672 563.85779 563.85779 598.0
    0.001712 563.47772 563.47772 584.0
    0.001629 563.09845 563.09845 614.0
    0.001645 562.72003 562.72003 608.0
    0.001721 562.34259 562.34259 581.0
    0.001764 561.96588 561.96588 567.0
    0.001764 561.58997 561.58997 567.0
    0.001828 561.21497 561.21497 547.0
    0.001634 560.84070 560.84070 612.0
    0.001848 560.46729 560.46729 541.0
    0.001905 560.09479 560.09479 525.0
    0.001637 559.72302 559.72302 611.0
    0.001905 559.35205 559.35205 525.0
    0.001661 558.98187 558.98187 602.0
    0.001709 558.61255 558.61255 585.0
    0.001808 558.24402 558.24402 553.0
    0.001767 557.87628 557.87628 566.0
    0.001658 557.50922 557.50922 603.0
    0.001727 557.14301 557.14301 579.0
    0.001715 556.77759 556.77759 583.0
    0.001748 556.41290 556.41290 572.0
    0.001629 556.04901 556.04901 614.0
    0.001623 555.68591 555.68591 616.0
    0.001949 555.32361 555.32361 513.0
    0.001795 554.96179 554.96179 557.0
    0.001815 554.60101 554.60101 551.0
    0.001916 554.24084 554.24084 522.0
    0.001597 553.88141 553.88141 626.0
    0.001812 553.52277 553.52277 552.0
    0.001946 553.16486 553.16486 514.0
    0.001873 552.80756 552.80756 534.0
    0.002088 552.45111 552.45111 479.0
    0.001835 552.09540 552.09540 545.0
    0.001715 551.74030 551.74030 583.0
    0.001757 551.38586 551.38586 569.0
    0.001859 551.03217 551.03217 538.0
    0.001812 550.67926 550.67926 552.0
    0.001776 550.32703 550.32703 563.0
    0.001828 549.97540 549.97540 547.0
    0.002008 549.62445 549.62445 498.0
    0.001733 549.27429 549.27429 577.0
    0.001835 548.92468 548.92468 545.0
    0.001887 548.57574 548.57574 530.0
    0.001821 548.22760 548.22760 549.0
    0.001866 547.87988 547.87988 536.0
    0.001789 547.53302 547.53302 559.0
    0.001862 547.18677 547.18677 537.0
    0.001736 546.84113 546.84113 576.0
    0.001901 546.49609 546.49609 526.0
    0.001818 546.15179 546.15179 550.0
    0.001912 545.80804 545.80804 523.0
    0.001931 545.46503 545.46503 518.0
    0.001901 545.12250 545.12250 526.0
    0.001727 544.78064 544.78064 579.0
    0.001812 544.43945 544.43945 552.0
    0.001818 544.09875 544.09875 550.0
    0.001835 543.75867 543.75867 545.0
    0.001859 543.41931 543.41931 538.0
    0.001748 543.08057 543.08057 572.0
    0.001976 542.74225 542.74225 506.0
    0.001832 542.40454 542.40454 546.0
    0.002000 542.06757 542.06757 500.0
    0.001825 541.73096 541.73096 548.0
    0.001770 541.39502 541.39502 565.0
    0.001828 541.05975 541.05975 547.0
    0.001876 540.72498 540.72498 533.0
    0.001812 540.39056 540.39056 552.0
    0.001733 540.05695 540.05695 577.0
    0.001825 539.72375 539.72375 548.0
    0.001890 539.39111 539.39111 529.0
    0.001873 539.05908 539.05908 534.0
    0.001923 538.72760 538.72760 520.0
    0.001721 538.39661 538.39661 581.0
    0.001842 538.06610 538.06610 543.0
    0.001776 537.73615 537.73615 563.0
    0.001795 537.40680 537.40680 557.0
    0.001808 537.07788 537.07788 553.0
    0.001934 536.74939 536.74939 517.0
    0.001789 536.42157 536.42157 559.0
    0.001876 536.09424 536.09424 533.0
    0.001961 535.76727 535.76727 510.0
    0.001739 535.44086 535.44086 575.0
    0.001919 535.11499 535.11499 521.0
    0.001736 534.78949 534.78949 576.0
    0.001912 534.46460 534.46460 523.0
    0.001779 534.14008 534.14008 562.0
    0.001792 533.81604 533.81604 558.0
    0.001976 533.49243 533.54291 506.0
    0.001923 533.16937 533.22351 520.0
    0.001789 532.84674 532.90497 559.0
    0.001957 532.52454 532.58734 511.0
    0.001883 532.20282 532.27069 531.0
    0.001812 531.88159 531.95526 552.0
    0.002075 531.56073 531.64093 482.0
    0.001855 531.24036 531.32800 539.0
    0.002045 530.92035 531.01648 489.0
    0.001908 530.60089 530.70685 524.0
    0.001862 530.28174 530.39905 537.0
    0.001916 529.96307 530.09375 522.0
    0.001848 529.64478 529.79114 541.0
    0.001905 529.32697 529.49207 525.0
    0.001799 529.00946 529.19714 556.0
    0.001934 528.69238 528.90753 517.0
    0.001739 528.37585 528.62494 575.0
    0.001852 528.05957 528.35126 540.0
    0.002110 527.74371 528.08984 474.0
    0.001770 527.42828 527.84540 565.0
    0.001802 527.11316 527.62537 555.0
    0.001972 526.79840 527.44159 507.0
    0.001873 526.48407 527.31470 534.0
    0.001961 526.17017 527.28479 510.0
    0.001808 525.85657 527.46484 553.0
    0.001862 525.54333 528.28119 537.0
    0.001783 525.23053 531.04199 561.0
    0.001916 524.91809 537.84509 522.0
    0.001828 524.60590 548.41412 547.0
    0.001815 524.29413 554.11218 551.0
    0.001757 523.98279 546.33136 569.0
    0.001848 523.67163 535.37939 541.0
    0.001608 523.36090 528.57800 622.0
    0.001938 523.05054 525.56842 516.0
    0.001890 522.74048 524.26221 529.0
    0.001808 522.43066 523.49969 553.0
    0.001855 522.12128 522.92279 539.0
    0.001686 521.81213 522.43536 593.0
    0.001751 521.50342 522.00128 571.0
    0.001808 521.19501 521.60156 553.0
    0.001724 520.88672 521.22479 580.0
    0.001724 520.57892 520.86438 580.0
    0.001845 520.27136 520.51550 542.0
    0.001927 519.96411 520.17529 519.0
    0.001642 519.65723 519.84167 609.0
    0.001786 519.35059 519.51300 560.0
    0.001972 519.04425 519.18842 507.0
    0.001815 518.73822 518.86700 551.0
    0.002079 518.43250 518.54822 481.0
    0.001686 518.12695 518.23151 593.0
    0.001776 517.82172 517.91669 563.0
    0.001786 517.51685 519.23163 560.0
    0.001866 517.21216 519.03809 536.0
    0.001866 516.90784 518.85925 536.0
    0.001712 516.60364 518.69672 584.0
    0.001876 516.29980 518.55322 533.0
    0.001706 515.99622 518.43164 586.0
    0.001733 515.69287 518.33551 577.0
    0.001802 515.38971 518.21930 555.0
    0.001845 515.08704 518.19238 542.0
    0.001776 514.78442 518.20776 563.0
    0.001792 514.48206 550.54718 558.0
    0.001745 514.17993 553.03168 573.0
    0.001742 513.87805 555.86084 574.0
    0.001672 513.57642 559.09692 598.0
    0.001684 513.27509 562.81683 594.0
    0.001701 512.97394 567.11810 588.0
    0.001681 512.67303 572.12561 595.0
    0.001802 512.37231 578.00293 555.0
    0.001783 512.07190 584.96899 561.0
    0.001621 511.77161 593.32410 617.0
    0.001799 511.47153 623.05743 556.0
    0.001558 511.17178 637.07117 642.0
    0.001577 510.87210 654.66949 634.0
    0.001582 510.57275 677.64020 632.0
    0.001623 510.27356 710.51691 616.0
    0.001379 509.97455 769.04114 725.0
    0.001205 509.67581 898.52216 830.0
    0.000960 509.37720 1166.43994 1042.0
    0.000772 509.07886 1553.95129 1296.0
    0.000685 508.78064 1770.15320 1460.0
    0.000757 508.48270 1579.59595 1321.0
    0.000846 508.18478 1336.38489 1182.0
    0.000946 507.88718 1267.98218 1057.0
    0.000762 507.58972 1384.20703 1313.0
    0.000524 507.29248 1704.98523 1909.0
    0.0003317 506.99545 2517.25488 3015.0
    0.0001955 506.69861 4730.30566 5116.0
    0.0001093 506.40189 9620.51758 9146.0
    0.0000663 506.10529 16526.58203 15075.0
    0.0000543 505.80899 19289.05078 18418.0
    0.0000724 505.51273 13898.47168 13817.0
    0.0001462 505.21667 7467.00830 6841.0
    0.0003138 504.92084 3797.34912 3187.0
    0.000511 504.62512 2379.48413 1958.0
    0.000549 504.32962 1965.43994 1823.0
    0.000488 504.03424 2002.72754 2049.0
    0.0003494 503.73895 2636.62354 2862.0
    0.0002212 503.44397 4569.47461 4520.0
    0.0001332 503.14899 8320.72559 7508.0
    0.0000955 502.85431 12161.23145 10476.0
    0.0000991 502.55963 11387.55664 10094.0
    0.0001556 502.26523 7087.85254 6425.0
    0.0003252 501.97092 3657.59180 3075.0
    0.000644 501.67673 1993.99280 1554.0
    0.000880 501.38266 1361.13611 1137.0
    0.001103 501.08875 1100.01770 907.0
    0.001195 500.79501 956.81573 837.0
    0.001267 500.50137 862.85345 789.0
    0.001326 500.20798 795.01154 754.0
    0.001391 499.91464 746.50165 719.0
    0.001527 499.62137 709.82922 655.0
    0.001623 499.32834 681.44458 616.0
    0.001443 499.03540 659.07727 693.0
    0.001639 498.74261 641.23248 610.0
    0.001656 498.44989 626.91101 604.0
    0.001718 498.15741 615.45062 582.0
    0.001704 497.86493 606.43896 587.0
    0.001603 497.57260 599.67841 624.0
    0.001689 497.28043 563.77710 592.0
    0.001600 496.98843 563.95453 625.0
    0.001631 496.69644 567.53406 613.0
    0.001597 496.40457 577.62756 626.0
    0.001524 496.11282 605.60944 656.0
    0.001297 495.82123 685.47949 771.0
    0.001087 495.52982 872.93097 920.0
    0.000847 495.23837 1167.59668 1180.0
    0.000847 494.94705 1359.16870 1181.0
    0.000867 494.65598 1177.87012 1154.0
    0.001080 494.36493 872.77936 926.0
    0.001399 494.07404 655.48639 715.0
    0.001546 493.78314 570.32611 647.0
    0.001661 493.49243 538.66730 602.0
    0.001789 493.20187 524.59253 559.0
    0.001776 492.91138 516.34711 563.0
    0.001767 492.62097 510.79559 566.0
    0.001802 492.33063 506.82098 555.0
    0.001931 492.04047 525.75952 518.0
    0.001764 491.75034 525.02435 567.0
    0.001815 491.46033 524.92804 551.0
    0.001873 491.17050 525.36322 534.0
    0.002028 490.88062 526.27203 493.0
    0.001815 490.59097 527.63129 551.0
    0.001992 490.30133 529.44379 502.0
    0.001876 490.01181 531.73486 533.0
    0.001880 489.72235 534.55200 532.0
    0.001855 489.43307 537.96387 539.0
    0.002132 489.14383 542.06744 469.0
    0.001866 488.85471 546.99200 536.0
    0.001905 488.56567 552.90930 525.0
    0.001880 488.27670 560.04742 532.0
    0.001815 487.98795 568.71216 551.0
    0.001802 487.69913 579.31769 555.0
    0.001715 487.41043 592.43488 583.0
    0.001825 487.12195 608.86542 548.0
    0.001739 486.83350 629.74139 575.0
    0.001610 486.54507 655.38043 621.0
    0.001634 486.25671 691.28101 612.0
    0.001553 485.96857 739.99835 644.0
    0.001466 485.68039 808.26221 682.0
    0.001282 485.39236 908.11072 780.0
    0.000973 485.10446 1066.83069 1028.0
    0.000684 484.81659 1376.80518 1462.0
    0.000400 484.52884 2171.39819 2502.0
    0.0002291 484.24112 4244.56152 4365.0
    0.0001279 483.95352 8314.24707 7821.0
    0.0000769 483.66599 12920.56250 13000.0
    0.0000704 483.37854 12920.30469 14201.0
    0.0001051 483.09125 8313.42773 9514.0
    0.0002375 482.80408 4243.71729 4211.0
    0.000522 482.51688 2169.63257 1917.0
    0.000793 482.22977 1374.30835 1261.0
    0.001057 481.94287 1063.70959 946.0
    0.001221 481.65594 904.39819 819.0
    0.001271 481.36911 803.96686 787.0
    0.001351 481.08243 735.12341 740.0
    0.001420 480.79590 685.82837 704.0
    0.001513 480.50934 649.35077 661.0
    0.001550 480.22284 621.61157 645.0
    0.001548 479.93643 600.02448 646.0
    0.001767 479.65024 582.88885 566.0
    0.001621 479.36401 569.05084 617.0
    0.001845 479.07794 557.70624 542.0
    0.001757 478.79190 548.28088 569.0
    0.001852 478.50607 540.35657 540.0
    0.001908 478.22021 533.62250 524.0
    0.001748 477.93448 527.84430 572.0
    0.001876 477.64877 522.84155 533.0
    0.001786 477.36322 518.47681 560.0
    0.001818 477.07782 514.63953 550.0
    0.001745 476.79248 511.24274 573.0
    0.001757 476.50717 508.21652 569.0
    0.001873 476.22192 505.50446 534.0
    0.001923 475.93692 503.06055 520.0
    0.001980 475.65189 500.84656 505.0
    0.002049 475.36694 498.83112 488.0
    0.001984 475.08221 475.43488 504.0
    0.002028 474.79745 475.17520 493.0
    0.002203 474.51291 474.91855 454.0
    0.002146 474.22836 474.66507 466.0
    0.001908 473.94391 474.41541 524.0
    0.001965 473.65961 474.17020 509.0
    0.001942 473.37543 473.93018 515.0
    0.002008 473.09131 473.69620 498.0
    0.001901 472.80722 473.46936 526.0
    0.002252 472.52338 473.25128 444.0
    0.001976 472.23950 473.04343 506.0
    0.002146 471.95578 472.84827 466.0
    0.002079 471.67212 472.66858 481.0
    0.002024 471.38858 472.50824 494.0
    0.002151 471.10522 472.37228 465.0
    0.001916 470.82196 472.26743 522.0
    0.001931 470.53870 472.20285 518.0
    0.002012 470.25558 472.19168 497.0
    0.001776 469.97266 472.25266 563.0
    0.002062 469.68973 472.41306 485.0
    0.001908 469.40701 472.71503 524.0
    0.001984 469.12430 473.22440 504.0
    0.002058 468.84177 474.05048 486.0
    0.001880 468.55939 475.38925 532.0
    0.001934 468.27704 477.69122 517.0
    0.002062 467.99478 482.49698 485.0
    0.001931 467.71274 495.30276 518.0
    0.001969 467.43079 528.89471 508.0
    0.001695 467.14890 594.21991 590.0
    0.001502 466.86713 666.75696 666.0
    0.001479 466.58557 664.62677 676.0
    0.001650 466.30405 590.57465 606.0
    0.001812 466.02264 525.73566 552.0
    0.001934 465.74136 492.59738 517.0
    0.001908 465.46017 479.69370 524.0
    0.001912 465.17920 474.47293 523.0
    0.001927 464.89838 471.65747 519.0
    0.002053 464.61761 469.77921 487.0
    0.002016 464.33698 468.40396 496.0
    0.002053 464.05649 467.34039 487.0
    0.002008 463.77609 466.48135 498.0
    0.001972 463.49591 465.76202 507.0
    0.001942 463.21576 465.14096 515.0
    0.001905 462.93582 464.59128 525.0
    0.002024 462.65604 464.09445 494.0
    0.002041 462.37628 463.63757 490.0
    0.002024 462.09671 463.21155 494.0
    0.001984 461.81732 462.80975 504.0
    0.002053 461.53812 462.42719 487.0
    0.001848 461.25888 462.05988 541.0
    0.001934 460.97989 461.70526 517.0
    0.001996 460.70108 461.36105 501.0
    0.002062 460.42230 461.02530 485.0
    0.002079 460.14380 460.69687 481.0
    0.002008 459.86536 460.37445 498.0
    0.002096 459.58716 460.05734 477.0
    0.002024 459.30896 459.74448 494.0
    0.002062 459.03104 459.43561 485.0
    0.002128 458.75323 459.13004 470.0
    0.002110 458.47562 458.47562 474.0
    0.002033 458.19812 458.19812 492.0
    0.002242 457.92084 457.92084 446.0
    0.001894 457.64368 457.64368 528.0
    0.002183 457.36664 457.36664 458.0
    0.002128 457.08978 457.08978 470.0
    0.002257 456.81314 456.81314 443.0
    0.001992 456.53656 456.53656 502.0
    0.002247 456.26022 456.26022 445.0
    0.002146 455.98413 455.98413 466.0
    0.002188 455.70810 455.70810 457.0
    0.002183 455.43228 455.43228 458.0
    0.002137 455.15659 455.15659 468.0
    0.002105 454.88104 454.88104 475.0
    0.002188 454.60580 454.60580 457.0
    0.002299 454.33063 454.33063 435.0
    0.002110 454.05563 454.05563 474.0
    0.002058 453.78094 453.78094 486.0
    0.002278 453.50629 453.50629 439.0
    0.002294 453.23187 453.23187 436.0
    0.001984 452.95767 452.95767 504.0
    0.002288 452.68359 452.68359 437.0
    0.002242 452.40976 452.40976 446.0
    0.002304 452.13611 452.13611 434.0
    0.002353 451.86270 451.86270 425.0
    0.002242 451.58939 451.58939 446.0
    0.002079 451.31631 454.22913 481.0
    0.002294 451.04343 454.16409 436.0
    0.002160 450.77072 454.12228 463.0
    0.002304 450.49829 454.10730 434.0
    0.002288 450.22598 454.12323 437.0
    0.002070 449.95386 454.17523 483.0
    0.002137 449.68204 454.26965 468.0
    0.002079 449.41034 454.41391 481.0
    0.002160 449.13885 454.61746 463.0
    0.002247 448.86755 454.89215 445.0
    0.002398 448.59656 455.25266 417.0
    0.002193 448.32571 455.71771 456.0
    0.002066 448.05515 456.31174 484.0
    0.002488 447.78470 457.46631 402.0
    0.002092 447.51450 458.45212 478.0
    0.002160 447.24454 459.70065 463.0
    0.002155 446.97482 461.29031 464.0
    0.002183 446.70532 463.33115 458.0
    0.002155 446.43600 465.98123 464.0
    0.002151 446.16699 469.47403 465.0
    0.002049 445.89810 474.16489 488.0
    0.002203 445.62946 480.61603 454.0
    0.002070 445.36115 489.75912 483.0
    0.001859 445.09293 503.28891 538.0
    0.002004 444.82504 525.25281 499.0
    0.001686 444.55734 569.82281 593.0
    0.001362 444.28986 686.10272 734.0
    0.000923 444.02271 981.29730 1084.0
    0.000688 443.75574 1532.21948 1453.0
    0.000482 443.48898 2103.22485 2074.0
    0.000489 443.22250 2029.69629 2044.0
    0.000717 442.95618 1419.83167 1394.0
    0.001136 442.69022 910.96381 880.0
    0.001608 442.42450 656.83459 622.0
    0.001866 442.15903 560.01892 536.0
    0.001883 441.89377 522.42554 531.0
    0.002237 441.62881 503.97107 447.0
    0.002045 441.36407 494.04837 489.0
    0.001992 441.09961 491.33487 502.0
    0.001938 440.83536 501.31140 516.0
    0.001838 440.57147 537.99121 544.0
    0.001597 440.30774 610.60016 626.0
    0.001451 440.04428 684.18317 689.0
    0.001410 439.78104 667.78400 709.0
    0.001724 439.51822 581.73120 580.0
    0.001887 439.25562 511.54297 530.0
    0.002304 438.99323 476.23849 434.0
    0.002160 438.73108 462.06396 463.0
    0.002208 438.46930 455.80853 453.0
    0.002212 438.20779 452.12671 452.0
    0.002421 437.94647 449.52716 413.0
    0.002141 437.68546 447.54700 467.0
    0.002247 437.42477 445.97015 445.0
    0.002421 437.16431 444.67126 413.0
    0.002123 436.90424 444.26981 471.0
    0.002132 436.64432 443.36847 469.0
    0.002404 436.38470 442.58542 416.0
    0.002370 436.12543 441.89673 422.0
    0.002309 435.86639 441.28528 433.0
    0.002252 435.60776 437.86087 444.0
    0.002353 435.34924 437.55548 425.0
    0.002577 435.09113 437.28357 388.0
    0.002183 434.83334 437.04321 458.0
    0.002096 434.57574 436.83401 477.0
    0.002353 434.31845 436.65732 425.0
    0.002427 434.06155 436.51584 412.0
    0.002123 433.80496 436.41400 471.0
    0.002331 433.54861 436.35831 429.0
    0.002392 433.29254 436.35828 418.0
    0.002141 433.03687 436.42731 467.0
    0.002198 432.78140 436.58392 455.0
    0.002320 432.52631 436.85516 431.0
    0.002273 432.27139 436.88657 440.0
    0.002288 432.01694 437.54840 437.0
    0.002222 431.76276 438.50912 450.0
    0.002247 431.50891 439.91183 445.0
    0.002198 431.25534 441.99576 455.0
    0.002364 431.00204 445.20938 423.0
    0.002123 430.74918 450.70230 471.0
    0.002151 430.49652 462.63724 465.0
    0.001949 430.24426 494.73358 513.0
    0.001563 429.99228 573.79077 640.0
    0.001370 429.74060 710.67804 730.0
    0.001115 429.48935 831.70404 897.0
    0.001078 429.23831 785.31628 928.0
    0.001499 428.98773 638.26654 667.0
    0.002012 428.73737 527.13055 497.0
    0.002070 428.48740 474.13660 483.0
    0.002053 428.23773 454.00409 487.0
    0.002331 427.98837 445.67288 429.0
    0.002304 427.73941 441.11063 434.0
    0.002169 427.49069 438.12781 461.0
    0.002336 427.24234 436.03616 428.0
    0.002257 426.99442 434.51706 443.0
    0.002252 426.74670 433.39044 444.0
    0.002326 426.49939 432.55035 430.0
    0.002288 426.25244 431.93430 437.0
    0.002212 426.00580 431.50809 452.0
    0.002273 425.75949 431.25891 440.0
    0.001965 425.51358 431.19266 509.0
    0.002304 425.26797 431.33609 434.0
    0.002119 425.02274 431.74393 472.0
    0.002141 424.77783 432.51431 467.0
    0.002008 424.53329 433.82297 498.0
    0.002066 424.28909 436.02625 484.0
    0.002242 424.04526 440.13513 446.0
    0.002096 423.80179 449.79343 477.0
    0.001976 423.55862 475.76389 506.0
    0.001916 423.31583 535.83179 522.0
    0.001730 423.07346 631.41626 578.0
    0.001466 422.83142 701.37946 682.0
    0.001508 422.58969 656.84369 663.0
    0.001894 422.34833 556.04260 528.0
    0.001894 422.10739 484.36926 528.0
    0.002217 421.86667 450.90332 451.0
    0.002604 421.62640 438.09464 384.0
    0.002315 421.38654 432.59009 432.0
    0.002208 421.14703 429.45020 453.0
    0.002353 420.90784 427.32333 425.0
    0.002146 420.66910 425.77008 466.0
    0.002353 420.43063 424.57996 425.0
    0.002513 420.19257 423.63181 398.0
    0.002463 419.95493 422.85080 406.0
    0.002545 419.71759 422.18872 393.0
    0.002445 419.48062 421.61359 409.0
    0.002288 419.24408 421.10358 437.0
    0.002433 419.00784 420.64310 411.0
    0.002331 418.77197 420.22110 429.0
    0.002273 418.53659 419.82956 440.0
    0.002252 418.30157 419.46225 444.0
    0.002294 418.06680 419.11447 436.0
    0.002141 417.83252 418.78290 467.0
    0.002415 417.59857 418.46454 414.0
    0.002028 417.36499 418.15732 493.0
    0.002481 417.13181 417.85950 403.0
    0.002331 416.89896 417.56958 429.0
    0.001992 416.66650 417.28653 502.0
    0.002506 416.43457 417.05478 399.0
    0.002294 416.20291 416.78601 436.0
    0.002183 415.97159 416.02371 458.0
    0.002584 415.74078 415.79691 387.0
    0.002294 415.51022 415.57083 436.0
    0.002463 415.28012 415.34576 406.0
    0.002222 415.05042 415.12177 450.0
    0.002457 414.82108 414.89886 407.0
    0.002331 414.59207 414.67725 429.0
    0.002217 414.36353 414.45718 451.0
    0.002257 414.13535 414.23880 443.0
    0.002525 413.90756 414.02243 396.0
    0.002227 413.68018 413.80844 449.0
    0.002387 413.45322 413.59738 419.0
    0.002257 413.22656 413.38977 443.0
    0.002632 413.00040 413.18661 380.0
    0.002370 412.77451 412.98898 422.0
    0.002410 412.54904 412.79868 415.0
    0.002597 412.32394 412.61804 385.0
    0.002353 412.09933 412.45084 425.0
    0.002146 411.87506 412.30228 466.0
    0.002398 411.65128 412.18115 417.0
    0.002427 411.42780 412.10153 412.0
    0.002475 411.20468 412.08948 404.0
    0.002433 410.98206 412.20770 411.0
    0.002294 410.75977 412.67532 436.0
    0.002387 410.53781 414.24170 419.0
    0.002193 410.31641 418.52139 456.0
    0.002137 410.09528 426.66913 468.0
    0.002203 409.87454 435.23199 454.0
    0.002016 409.65436 434.24353 496.0
    0.002227 409.43439 424.82211 449.0
    0.002119 409.21484 416.66455 472.0
    0.002294 408.99588 412.37512 436.0
    0.002217 408.77716 410.57275 451.0
    0.002404 408.55884 409.73145 416.0
    0.002278 408.34094 409.19495 439.0
    0.002288 408.12341 408.77670 437.0
    0.002667 407.90625 408.42172 375.0
    0.002375 407.68954 408.10626 421.0
    0.002268 407.47327 407.81689 441.0
    0.002457 407.25742 407.54547 407.0
    0.002294 407.04193 407.28683 436.0
    0.002427 406.82684 407.03754 412.0
    0.002653 406.61206 406.79523 377.0
    0.002398 406.39783 406.55850 417.0
    0.002653 406.18390 406.32596 377.0
    0.002469 405.97037 406.09689 405.0
    0.002421 405.75732 406.95697 413.0
    0.002481 405.54462 406.81049 403.0
    0.002604 405.33228 406.67450 384.0
    0.002481 405.12042 406.55020 403.0
    0.002513 404.90894 406.43875 398.0
    0.002331 404.69781 406.34195 429.0
    0.002488 404.48718 406.26199 402.0
    0.002347 404.27692 406.20151 426.0
    0.002415 404.06702 406.16394 414.0
    0.002463 403.85757 406.15353 406.0
    0.002481 403.64844 406.17566 403.0
    0.002558 403.43973 406.19235 391.0
    0.002381 403.23135 406.30530 420.0
    0.002519 403.02350 406.47815 397.0
    0.002469 402.81604 406.72644 405.0
    0.002646 402.60901 407.07111 378.0
    0.002433 402.40225 407.54086 411.0
    0.002545 402.19598 408.17624 393.0
    0.002513 401.99005 409.03503 398.0
    0.002488 401.78461 410.20294 402.0
    0.002564 401.57947 411.80988 390.0
    0.002421 401.37476 414.06152 413.0
    0.002294 401.17053 417.29810 436.0
    0.002625 400.96661 422.14102 381.0
    0.002404 400.76306 430.09573 416.0
    0.002387 400.56000 446.43628 419.0
    0.001984 400.35733 489.07333 504.0
    0.001515 400.15506 596.30402 660.0
    0.001178 399.95309 795.25812 849.0
    0.000887 399.75159 1004.23853 1127.0
    0.000902 399.55048 987.52783 1109.0
    0.001282 399.34970 769.06714 780.0
    0.001818 399.14932 578.89594 550.0
    0.002222 398.94937 480.57608 450.0
    0.002331 398.74991 442.04379 429.0
    0.002558 398.55069 426.77316 391.0
    0.002564 398.35196 418.90659 390.0
    0.002364 398.15363 413.89059 423.0
    0.002475 397.95563 410.38855 404.0
    0.002538 397.75803 407.82452 394.0
    0.002571 397.56082 405.87787 389.0
    0.002410 397.36401 404.35376 415.0
    0.002469 397.16757 403.12830 405.0
    0.002421 396.97159 402.12000 413.0
    0.002364 396.77594 401.27335 423.0
    0.002326 396.58063 400.54980 430.0
    0.002519 396.38583 399.92224 397.0
    0.002597 396.19138 399.37073 385.0
    0.002710 395.99728 398.88089 369.0
    0.002577 395.80365 398.44247 388.0
    0.002506 395.61026 398.04785 399.0
    0.002421 395.41733 397.69244 413.0
    0.002427 395.22482 397.37366 412.0
    0.002611 395.03259 397.09137 383.0
    0.002347 394.84073 396.84882 426.0
    0.002564 394.64944 396.65417 390.0
    0.002488 394.45837 396.52332 402.0
    0.002611 394.26773 396.49374 383.0
    0.002597 394.07745 396.68549 385.0
    0.002639 393.88757 396.46210 379.0
    0.002217 393.69803 399.22845 451.0
    0.002439 393.50897 405.34503 410.0
    0.002242 393.32016 413.88858 446.0
    0.002370 393.13177 417.45630 422.0
    0.002288 392.94382 410.78131 437.0
    0.002451 392.75613 402.19574 408.0
    0.002639 392.56885 396.86200 379.0
    0.002294 392.38202 394.47736 436.0
    0.002681 392.19550 393.46222 373.0
    0.002762 392.00931 392.90073 362.0
    0.002315 391.82355 392.49442 432.0
    0.002342 391.63812 392.16156 427.0
    0.002463 391.45306 391.87241 406.0
    0.002618 391.26840 391.61160 382.0
    0.002591 391.08405 391.36996 386.0
    0.002558 390.90012 391.14191 391.0
    0.002825 390.71658 390.92365 354.0
    0.002364 390.53333 390.71262 423.0
    0.002732 390.35043 390.50717 366.0
    0.002469 390.16797 390.30612 405.0
    0.002488 389.98581 390.10852 402.0
    0.002370 389.80402 389.91370 422.0
    0.002445 389.62262 389.72125 409.0
    0.002481 389.44150 389.53067 403.0
    0.002646 389.26077 389.34177 378.0
    0.002410 389.08051 389.15439 415.0
    0.002703 388.90045 388.96814 370.0
    0.002732 388.72073 388.78296 366.0
    0.002494 388.54150 388.59891 401.0
    0.002538 388.36255 388.41568 394.0
    0.002398 388.18390 388.23318 417.0
    0.002463 388.00571 388.05157 406.0
    0.002364 387.82779 391.58218 423.0
    0.002545 387.65015 391.67389 393.0
    0.002315 387.47299 391.79614 432.0
    0.002347 387.29605 391.95331 426.0
    0.002494 387.11954 392.15103 401.0
    0.002762 386.94339 392.39603 362.0
    0.002551 386.76749 392.69632 392.0
    0.002439 386.59195 393.06204 410.0
    0.002481 386.41681 393.50565 403.0
    0.002320 386.24194 394.04245 431.0
    0.002584 386.06741 394.69205 387.0
    0.002463 385.89331 395.47943 406.0
    0.002500 385.71942 396.43665 400.0
    0.002445 385.54590 397.60599 409.0
    0.002421 385.37274 399.04349 413.0
    0.002398 385.19986 400.82495 417.0
    0.002817 385.02734 403.05493 355.0
    0.002358 384.85522 405.88058 424.0
    0.002358 384.68332 409.51401 424.0
    0.002469 384.51175 414.27005 405.0
    0.002347 384.34058 420.63098 426.0
    0.002564 384.16962 429.36365 390.0
    0.002392 383.99902 441.75467 418.0
    0.002110 383.82870 460.25879 474.0
    0.002066 383.65881 491.38354 484.0
    0.001686 383.48917 558.71393 593.0
    0.001115 383.31985 736.38312 897.0
    0.000779 383.15085 1159.98596 1284.0
    0.000543 382.98215 1877.32910 1842.0
    0.000414 382.81378 2496.37891 2414.0
    0.000472 382.64569 2255.56396 2120.0
    0.000771 382.47791 1495.79065 1297.0
    0.001337 382.31052 911.17328 748.0
    0.001838 382.14328 626.24573 544.0
    0.002024 381.97641 516.63525 494.0
    0.002151 381.80991 471.95569 465.0
    0.002062 381.64368 448.10178 485.0
    0.002353 381.47772 432.73453 425.0
    0.002347 381.31210 422.04358 426.0
    0.002475 381.14673 414.49854 404.0
    0.002506 380.98166 408.71335 399.0
    0.002611 380.81696 416.52179 383.0
    0.002294 380.65244 413.92825 436.0
    0.002545 380.48825 412.13705 393.0
    0.002370 380.32440 410.98938 422.0
    0.002538 380.16077 410.38266 394.0
    0.002500 379.99744 410.25458 400.0
    0.002695 379.83444 410.57257 371.0
    0.002688 379.67169 411.32901 372.0
    0.002222 379.50919 412.53952 450.0
    0.002247 379.34705 414.24377 445.0
    0.002433 379.18512 416.50940 411.0
    0.002273 379.02353 419.44110 440.0
    0.002347 378.86212 423.19696 426.0
    0.002392 378.70111 428.03027 418.0
    0.002375 378.54028 434.45303 421.0
    0.002725 378.37973 443.90643 367.0
    0.002114 378.21957 460.31207 473.0
    0.002105 378.05954 486.28986 475.0
    0.002000 377.89987 531.56836 500.0
    0.001927 377.74042 573.31702 519.0
    0.001761 377.58118 581.85999 568.0
    0.001862 377.42236 579.96277 537.0
    0.001883 377.26364 600.83197 531.0
    0.001572 377.10522 659.01526 636.0
    0.001282 376.94714 780.37482 780.0
    0.000884 376.78928 1066.29456 1131.0
    0.000500 376.63159 1799.58044 2001.0
    0.0002808 376.47427 3390.74609 3561.0
    0.0001627 376.31717 5770.53760 6146.0
    0.0001217 376.16025 7311.43311 8218.0
    0.0001208 376.00363 5959.97070 8276.0
    0.0001856 375.84732 3515.65063 5389.0
    0.000472 375.69116 1837.18823 2120.0
    0.000950 375.53531 1067.09546 1053.0
    0.001305 375.37970 774.24567 766.0
    0.001605 375.22427 649.25861 623.0
    0.002037 375.06912 579.33484 491.0
    0.002041 374.91428 533.41071 490.0
    0.001961 374.75958 501.20728 510.0
    0.002217 374.60522 477.74826 451.0
    0.002247 374.45102 460.14108 445.0
    0.002457 374.29703 446.59119 407.0
    0.002294 374.14334 435.93875 436.0
    0.002105 373.98987 427.40851 475.0
    0.002481 373.83658 420.46713 403.0
    0.002415 373.68350 414.73724 414.0
    0.002519 373.53076 409.94958 397.0
    0.002653 373.37811 405.90295 377.0
    0.002439 373.22574 402.27820 410.0
    0.002591 373.07364 399.31241 386.0
    0.002653 372.92172 396.73572 377.0
    0.002500 372.76996 394.47971 400.0
    0.002778 372.61853 392.49063 360.0
    0.002439 372.46729 390.72513 410.0
    0.002387 372.31619 389.14850 419.0
    0.002481 372.16537 387.73254 403.0
    0.002959 372.01474 386.24368 338.0
    0.002545 371.86438 385.09738 393.0
    0.002747 371.71420 371.71420 364.0
    0.002762 371.56415 371.56415 362.0
    0.002513 371.41434 371.41434 398.0
    0.002618 371.26480 371.26480 382.0
    0.002538 371.11539 371.11539 394.0
    0.002695 370.96616 370.96616 371.0
    0.002481 370.81720 370.81720 403.0
    0.002778 370.66840 370.66840 360.0
    0.002387 370.51984 370.51984 419.0
    0.002660 370.37146 370.37146 376.0
    0.002732 370.22324 370.22324 366.0
    0.002439 370.07523 370.07523 410.0
    0.002732 369.92743 369.92743 366.0
    0.002717 369.77975 370.37000 368.0
    0.002611 369.63232 370.26517 383.0
    0.002833 369.48511 370.16534 353.0
    0.002597 369.33798 370.07114 385.0
    0.002513 369.19110 369.98358 398.0
    0.002558 369.04443 369.90372 391.0
    0.002801 368.89789 369.83279 357.0
    0.002825 368.75159 369.77252 354.0
    0.002740 368.60547 369.72485 365.0
    0.002564 368.45947 369.69220 390.0
    0.002762 368.31363 369.67780 362.0
    0.002445 368.16803 369.68573 409.0
    0.003021 368.02255 369.72116 331.0
    0.002551 367.87726 369.79102 392.0
    0.002545 367.73215 369.90442 393.0
    0.002865 367.58719 370.07379 349.0
    0.002674 367.44238 370.31644 374.0
    0.002545 367.29779 370.65652 393.0
    0.002584 367.15329 371.39084 387.0
    0.002967 367.00900 372.06778 337.0
    0.002857 366.86493 373.01285 350.0
    0.002732 366.72095 374.35593 366.0
    0.002481 366.57709 376.31802 403.0
    0.002513 366.43347 379.34311 398.0
    0.002358 366.29001 384.71985 424.0
    0.002353 366.14664 397.12738 425.0
    0.002016 366.00345 429.96997 496.0
    0.001712 365.86047 503.87839 584.0
    0.001325 365.71756 617.88043 755.0
    0.001115 365.57483 695.40765 897.0
    0.001256 365.43225 635.53473 796.0
    0.001742 365.28983 519.44043 574.0
    0.002183 365.14752 437.91107 458.0
    0.002381 365.00540 399.92178 420.0
    0.002591 364.86340 385.44312 386.0
    0.002532 364.72153 379.40289 395.0
    0.002618 364.57983 376.16525 382.0
    0.002653 364.43826 374.18726 377.0
    0.002907 364.29675 372.99789 344.0
    0.002538 364.15546 372.41718 394.0
    0.002632 364.01434 372.41257 380.0
    0.002899 363.87329 373.12500 345.0
    0.002762 363.73242 375.29413 362.0
    0.002488 363.59167 381.26382 402.0
    0.002519 363.45102 397.78552 397.0
    0.002262 363.31052 433.48999 442.0
    0.002309 363.17017 483.84067 433.0
    0.001984 363.02988 508.40790 504.0
    0.002160 362.88980 473.30719 463.0
    0.002315 362.74982 423.41632 432.0
    0.002364 362.60999 391.25873 423.0
    0.002571 362.47025 376.88373 389.0
    0.002584 362.33063 371.29605 387.0
    0.002639 362.19107 368.73212 379.0
    0.002688 362.05176 367.19080 372.0
    0.002674 361.91248 366.12024 374.0
    0.002532 361.77332 365.32977 395.0
    0.002747 361.63431 364.72516 364.0
    0.002591 361.49545 363.65552 386.0
    0.002545 361.35663 363.32114 393.0
    0.002857 361.21793 363.06491 350.0
    0.002688 361.07935 362.87985 372.0
    0.002755 360.94092 362.76825 363.0
    0.002865 360.80258 362.74338 349.0
    0.002591 360.66434 362.83615 386.0
    0.002933 360.52625 363.12146 341.0
    0.002786 360.38818 363.84674 359.0
    0.002703 360.25027 365.90094 370.0
    0.002674 360.11249 371.54788 374.0
    0.002740 359.97482 383.51785 365.0
    0.002273 359.83728 399.84055 440.0
    0.002141 359.69971 406.72687 467.0
    0.002353 359.56235 394.48306 425.0
    0.002865 359.42511 378.34399 349.0
    0.002584 359.28784 368.14899 387.0
    0.002762 359.15079 363.59634 362.0
    0.002985 359.01376 361.50955 335.0
    0.002725 358.87695 360.62558 367.0
    0.002747 358.74014 360.05542 364.0
    0.002933 358.60342 359.62988 341.0
    0.002584 358.46680 359.28931 387.0
    0.002571 358.33029 359.00360 389.0
    0.002625 358.19388 358.75485 381.0
    0.002725 358.05759 358.53201 367.0
    0.002591 357.92133 358.32767 386.0
    0.002639 357.78516 358.13702 379.0
    0.002778 357.64911 357.95670 360.0
    0.002703 357.51318 357.78433 370.0
    0.002825 357.37732 357.61813 354.0
    0.003049 357.24155 357.45682 328.0
    0.002890 357.10587 357.29944 346.0
    0.002646 356.97021 357.14520 378.0
    0.002732 356.83475 356.99371 366.0
    0.002725 356.69928 356.84430 367.0
    0.002695 356.56387 356.69672 371.0
    0.002558 356.42862 356.55075 391.0
    0.002494 356.29349 356.40616 401.0
    0.002924 356.15833 356.26257 342.0
    0.002915 356.02335 356.12009 343.0
    0.002695 355.88843 355.97845 371.0
    0.002874 355.75351 355.75351 348.0
    0.002882 355.61874 355.61874 347.0
    0.002674 355.48407 355.48407 374.0
    0.002488 355.34937 355.34937 402.0
    0.002899 355.21484 355.21484 345.0
    0.002597 355.08041 355.08041 385.0
    0.002632 354.94601 354.94601 380.0
    0.002809 354.81168 354.81168 356.0
    0.002591 354.67746 354.67746 386.0
    0.002584 354.54333 354.54333 387.0
    0.002849 354.40924 354.40924 351.0
    0.002915 354.27527 354.27527 343.0
    0.002725 354.14127 354.14127 367.0
    0.002525 354.00742 354.00742 396.0
    0.002404 353.87363 353.87363 416.0
    0.002801 353.73990 353.73990 357.0
    0.002755 353.60620 354.61365 363.0
    0.002294 353.47266 354.55341 436.0
    0.002817 353.33914 354.78723 355.0
    0.002358 353.20569 354.76578 424.0
    0.003077 353.07233 354.75790 325.0
    0.002646 352.93900 354.76581 378.0
    0.002857 352.80582 354.79236 350.0
    0.002890 352.67267 354.84085 346.0
    0.002353 352.53952 354.91537 425.0
    0.002890 352.40656 355.02139 346.0
    0.002849 352.27353 355.16519 351.0
    0.002717 352.14069 355.35553 368.0
    0.002674 352.00790 355.60318 374.0
    0.002660 351.87509 355.92236 376.0
    0.002618 351.74243 356.33231 382.0
    0.003195 351.60986 356.85889 313.0
    0.002882 351.47729 357.53772 347.0
    0.002688 351.34482 358.41940 372.0
    0.002688 351.21240 359.57706 372.0
    0.002809 351.08008 361.11975 356.0
    0.002625 350.94775 363.21545 381.0
    0.002597 350.81552 366.13422 385.0
    0.002778 350.68344 370.34265 360.0
    0.002762 350.55127 379.04602 362.0
    0.002500 350.41925 392.55994 400.0
    0.002370 350.28726 420.73758 422.0
    0.002212 350.15540 492.03290 452.0
    0.001527 350.02356 640.71240 655.0
    0.001244 349.89178 851.64673 804.0
    0.001008 349.76010 976.21570 992.0
    0.001167 349.62848 893.34497 857.0
    0.001404 349.49692 731.07825 712.0
    0.001736 349.36539 573.76733 576.0
    0.002237 349.23392 469.19153 447.0
    0.002294 349.10263 416.42859 436.0
    0.002347 348.97125 393.63348 426.0
    0.002591 348.84000 383.93387 386.0
    0.002481 348.70886 379.32663 403.0
    0.002288 348.57773 377.07834 437.0
    0.002494 348.44666 376.33969 401.0
    0.002500 348.31564 376.81772 400.0
    0.002740 348.18469 378.44827 365.0
    0.002439 348.05383 381.33148 410.0
    0.002674 347.92307 385.74014 374.0
    0.002347 347.79227 392.18039 426.0
    0.002591 347.66162 401.53421 386.0
    0.002123 347.53098 415.39172 471.0
    0.002320 347.40045 437.34030 431.0
    0.002049 347.27002 478.93326 488.0
    0.001838 347.13956 579.90991 544.0
    0.001238 347.00922 836.88794 808.0
    0.000885 346.87894 1362.46021 1130.0
    0.000525 346.74872 2070.73926 1905.0
    0.000407 346.61856 2402.64185 2459.0
    0.000523 346.48849 1945.21643 1913.0
    0.000836 346.35846 1245.78088 1196.0
    0.001486 346.22852 772.31360 673.0
    0.001996 346.09866 552.06348 501.0
    0.002237 345.96881 465.01495 447.0
    0.002278 345.83908 427.83337 439.0
    0.002381 345.70938 406.77139 420.0
    0.002564 345.57974 393.10916 390.0
    0.002740 345.45020 383.47983 365.0
    0.002660 345.32074 376.42593 376.0
    0.002558 345.19128 371.10272 391.0
    0.002538 345.06195 366.98471 394.0
    0.002801 344.93271 363.73108 357.0
    0.002732 344.80347 361.11551 366.0
    0.002882 344.67438 358.98169 347.0
    0.002755 344.54526 357.22098 363.0
    0.002841 344.41629 355.75775 352.0
    0.002865 344.28738 354.54062 349.0
    0.002857 344.15854 353.53952 350.0
    0.002890 344.02969 352.75546 346.0
    0.002762 343.90103 352.28137 362.0
    0.002597 343.77246 352.49573 385.0
    0.002646 343.64386 354.26053 378.0
    0.002571 343.51538 358.32553 389.0
    0.002710 343.38696 363.27893 369.0
    0.002710 343.25864 363.76074 369.0
    0.002874 343.13037 358.37778 348.0
    0.002915 343.00220 352.72784 343.0
    0.002597 342.87408 347.02707 385.0
    0.002762 342.74606 344.04868 362.0
    0.002890 342.61810 343.42630 346.0
    0.002801 342.49017 343.06668 357.0
    0.002710 342.36243 342.79996 369.0
    0.002857 342.23468 342.57828 350.0
    0.002695 342.10706 342.38373 371.0
    0.002825 341.97949 342.20691 354.0
    0.002809 341.85202 342.04214 356.0
    0.002681 341.72464 341.88589 373.0
    0.003021 341.59735 341.73578 331.0
    0.002725 341.47006 341.59021 367.0
    0.002882 341.34293 341.44815 347.0
    0.002632 341.21588 341.30878 380.0
    0.002924 341.08893 341.17154 342.0
    0.002857 340.96201 341.03595 350.0
    0.002933 340.83521 340.90179 341.0
    0.002793 340.70853 340.76877 358.0
    0.002632 340.58188 340.63666 380.0
    0.003215 340.45532 340.50534 311.0
    0.002950 340.32886 340.37473 339.0
    0.002967 340.20248 340.24469 337.0
    0.002941 340.07620 340.11514 340.0
    0.002674 339.95001 339.98608 374.0
    0.002841 339.82394 342.55606 352.0
    0.002882 339.69794 342.62387 347.0
    0.002597 339.57202 342.68509 385.0
    0.002890 339.44620 342.80313 346.0
    0.002865 339.32053 342.95111 349.0
    0.002857 339.19485 343.13388 350.0
    0.002833 339.06937 343.35779 353.0
    0.002833 338.94391 343.63025 353.0
    0.002793 338.81860 343.96078 358.0
    0.002667 338.69336 345.62808 375.0
    0.003125 338.56830 346.20267 320.0
    0.002747 338.44330 346.89087 364.0
    0.002882 338.31830 347.71887 347.0
    0.002907 338.19351 348.72131 344.0
    0.002618 338.06876 349.94385 382.0
    0.002667 337.94415 351.44852 375.0
    0.002976 337.81967 353.32098 336.0
    0.002801 337.69522 355.68192 357.0
    0.002865 337.57092 358.70654 349.0
    0.002475 337.44678 362.65591 404.0
    0.002639 337.32269 367.93283 379.0
    0.002618 337.19870 375.18604 382.0
    0.002439 337.07483 385.54779 410.0
    0.002347 336.95108 401.47992 426.0
    0.002070 336.82745 430.83090 483.0
    0.001715 336.70395 500.95642 583.0
    0.001300 336.58054 679.97229 769.0
    0.000970 336.45724 1049.28625 1031.0
    0.000609 336.33408 1553.86707 1642.0
    0.000499 336.21103 1793.49902 2005.0
    0.000611 336.08807 1450.58679 1637.0
    0.000972 335.96530 960.61469 1029.0
    0.001353 335.84256 642.72961 739.0
    0.001812 335.72006 504.74908 552.0
    0.001946 335.59760 465.29254 514.0
    0.001953 335.47525 483.32941 512.0
    0.001502 335.35306 575.81549 666.0
    0.001035 335.23099 770.46234 966.0
    0.000795 335.10907 1006.99554 1258.0
    0.000703 334.98724 1054.17029 1423.0
    0.000922 334.86554 839.54297 1085.0
    0.001408 334.74396 605.16400 710.0
    0.002066 334.62256 465.46707 484.0
    0.002463 334.50128 404.73871 406.0
    0.002667 334.38007 380.48163 375.0
    0.002695 334.25903 368.68564 371.0
    0.002571 334.13818 361.34998 389.0
    0.002604 334.01736 356.20361 384.0
    0.002660 333.89679 352.39618 376.0
    0.002717 333.77631 349.47925 368.0
    0.003077 333.65594 347.18100 325.0
    0.002770 333.53580 345.32706 361.0
    0.002915 333.41577 343.80112 343.0
    0.002747 333.29581 342.52307 364.0
    0.003096 333.17606 341.43652 323.0
    0.002907 333.05649 340.50027 344.0
    0.003040 332.93695 339.68384 329.0
    0.003096 332.81763 338.96439 323.0
    0.002717 332.69852 335.66605 368.0
    0.003247 332.57947 335.26465 308.0
    0.002755 332.46060 334.90179 363.0
    0.002801 332.34186 334.57077 357.0
    0.003030 332.22330 334.26645 330.0
    0.002825 332.10489 333.98447 354.0
    0.003215 331.98660 333.72150 311.0
    0.002841 331.86853 333.47479 352.0
    0.002695 331.75061 333.24203 371.0
    0.002959 331.63281 333.02127 338.0
    0.002950 331.51523 331.51523 339.0
    0.002865 331.39780 331.39780 349.0
    0.002941 331.28046 331.28046 340.0
    0.002950 331.16336 331.16336 339.0
    0.002710 331.04645 331.04645 369.0
    0.002632 330.92966 330.92966 380.0
    0.002874 330.81302 330.81302 348.0
    0.002899 330.69656 330.69656 345.0
    0.002809 330.58029 330.58029 356.0
    0.002793 330.46423 330.46423 358.0
    0.002710 330.34827 330.34827 369.0
    0.003106 330.23251 330.23251 322.0
    0.002950 330.11691 330.11691 339.0
    0.003135 330.00153 330.00153 319.0
    0.003067 329.88629 329.88629 326.0
    0.003145 329.77124 329.77124 318.0
    0.003165 329.65643 329.65643 316.0
    0.002915 329.54172 329.54172 343.0
    0.002959 329.42725 329.42725 338.0
    0.002625 329.31290 329.31290 381.0
    0.003425 329.19876 329.19876 292.0
    0.003096 329.08484 329.08484 323.0
    0.002882 328.97110 328.97110 347.0
    0.003145 328.85754 328.85754 318.0
    0.003030 328.74420 328.74420 330.0
    0.002717 328.63104 328.63104 368.0
    0.002994 328.51801 328.51801 334.0
    0.003086 328.40521 328.40521 324.0
    0.003030 328.29263 328.29263 330.0
    0.002976 328.18027 328.18042 336.0
    0.002941 328.06808 328.06824 340.0
    0.002985 327.95609 327.95627 335.0
    0.002865 327.84433 327.84451 349.0
    0.003058 327.73273 327.73294 327.0
    0.003311 327.62134 327.62155 302.0
    0.003125 327.51013 327.51038 320.0
    0.00357 327.39917 327.39941 280.0
    0.003472 327.28839 327.28867 288.0
    0.002933 327.17786 327.17816 341.0
    0.003058 327.06750 327.06784 327.0
    0.002899 326.95740 326.95779 345.0
    0.003344 326.84747 326.84790 299.0
    0.003012 326.73776 326.73825 332.0
    0.003003 326.62827 326.62881 333.0
    0.003021 326.51901 326.51965 331.0
    0.003106 326.40997 326.41071 322.0
    0.003012 326.30115 328.10898 332.0
    0.003311 326.19250 328.12866 302.0
    0.002865 326.08417 328.16281 349.0
    0.003460 325.97598 328.21350 289.0
    0.003322 325.86804 328.28336 301.0
    0.003205 325.76028 328.37549 312.0
    0.003096 325.65283 328.49399 323.0
    0.002959 325.54556 328.64386 338.0
    0.003021 325.43854 328.83270 331.0
    0.003215 325.33176 329.07156 311.0
    0.003049 325.22513 329.37292 328.0
    0.002817 325.11887 329.74252 355.0
    0.002890 325.01276 330.17072 346.0
    0.002967 324.90686 330.66714 337.0
    0.003195 324.80127 331.28226 313.0
    0.003003 324.69586 332.06296 333.0
    0.003344 324.59070 333.05426 299.0
    0.003030 324.48578 334.31610 330.0
    0.003185 324.38107 335.93784 314.0
    0.003135 324.27673 338.05399 319.0
    0.002841 324.17255 340.86880 352.0
    0.002967 324.06857 344.70322 337.0
    0.002762 323.96490 350.08633 362.0
    0.003003 323.86148 357.99899 333.0
    0.002597 323.75830 370.91733 385.0
    0.002331 323.65533 397.42801 429.0
    0.001859 323.55267 464.86658 538.0
    0.001285 323.45026 628.25317 778.0
    0.000831 323.34805 926.00854 1204.0
    0.000586 323.24612 1253.35693 1706.0
    0.000554 323.14444 1282.03625 1804.0
    0.000772 323.04303 972.51849 1295.0
    0.001330 322.94196 659.60876 752.0
    0.001961 322.84097 478.88358 510.0
    0.002439 322.74039 402.16571 410.0
    0.003030 322.64005 372.21106 330.0
    0.002740 322.53992 358.02261 365.0
    0.002725 322.44009 349.44568 367.0
    0.003012 322.34055 343.59604 332.0
    0.002924 322.24121 339.38965 342.0
    0.002770 322.14221 336.25809 361.0
    0.003067 322.04346 333.85928 326.0
    0.003086 321.94498 331.97681 324.0
    0.002959 321.84674 330.46786 338.0
    0.00385 321.74878 329.23566 260.0
    0.002959 321.65109 328.21274 338.0
    0.003003 321.55371 327.35095 333.0
    0.003058 321.45663 326.61520 327.0
    0.002933 321.35974 325.99887 341.0
    0.003236 321.26318 325.44476 309.0
    0.002933 321.16690 324.95605 341.0
    0.003185 321.07089 324.52109 314.0
    0.003086 320.97519 324.13077 324.0
    0.003279 320.87979 323.77783 305.0
    0.002890 320.78458 323.45633 346.0
    0.002865 320.68970 323.35236 349.0
    0.003086 320.59512 323.09460 324.0
    0.003115 320.50085 322.85843 321.0
    0.002841 320.40683 322.64145 352.0
    0.003106 320.31311 320.61871 322.0
    0.003003 320.21973 320.55273 333.0
    0.002924 320.12656 320.49088 342.0
    0.003165 320.03372 320.43411 316.0
    0.002994 319.94119 320.38339 334.0
    0.003040 319.84894 320.34009 329.0
    0.002725 319.75690 320.30591 367.0
    0.003195 319.66531 320.28345 313.0
    0.002770 319.57391 320.27582 361.0
    0.002865 319.48294 320.28790 349.0
    0.002899 319.39212 320.32648 345.0
    0.002833 319.30170 320.40240 353.0
    0.002915 319.21149 323.76718 343.0
    0.003021 319.12167 324.23563 331.0
    0.003300 319.03210 324.99207 303.0
    0.002915 318.94287 326.45581 343.0
    0.002950 318.85388 329.26666 339.0
    0.003067 318.76523 333.48785 326.0
    0.003096 318.67688 337.14896 323.0
    0.002833 318.58893 337.16269 353.0
    0.002899 318.50113 335.75778 345.0
    0.003145 318.41379 337.45984 318.0
    0.003003 318.32669 346.90271 333.0
    0.002618 318.23990 369.44043 382.0
    0.002347 318.15341 404.28607 426.0
    0.002304 318.06729 430.20013 434.0
    0.002262 317.98145 416.70258 442.0
    0.002604 317.89594 383.28516 384.0
    0.002732 317.81070 358.49289 366.0
    0.002994 317.72580 347.50824 334.0
    0.003165 317.64124 345.23364 316.0
    0.002625 317.55701 347.01398 381.0
    0.002770 317.47305 351.12866 361.0
    0.002841 317.38943 357.54947 352.0
    0.002762 317.30609 367.09723 362.0
    0.002564 317.22314 381.59073 390.0
    0.002237 317.14047 406.14807 447.0
    0.002088 317.05823 458.73273 479.0
    0.001634 316.97617 593.86493 612.0
    0.001082 316.89453 910.55353 924.0
    0.000676 316.81311 1457.48840 1479.0
    0.000489 316.73212 2000.11621 2043.0
    0.000461 316.65140 1959.28601 2169.0
    0.000735 316.57111 1390.46045 1360.0
    0.001178 316.49097 864.08453 849.0
    0.001898 316.41132 571.37482 527.0
    0.002331 316.33188 448.98410 429.0
    0.002439 316.25281 400.67880 410.0
    0.002625 316.17413 377.23404 381.0
    0.002445 316.09567 362.83667 409.0
    0.002915 316.01767 352.97525 343.0
    0.002809 315.93988 345.86877 356.0
    0.002882 315.86252 340.58459 347.0
    0.003021 315.78546 336.54300 331.0
    0.002865 315.70874 333.19220 349.0
    0.002762 315.63232 330.69312 362.0
    0.003106 315.55630 328.69025 322.0
    0.002950 315.48059 327.08807 339.0
    0.002994 315.40521 325.81223 334.0
    0.002793 315.33017 324.73660 358.0
    0.003086 315.25546 323.69363 324.0
    0.003155 315.18109 322.69037 317.0
    0.002985 315.10709 321.82098 335.0
    0.003268 315.03339 321.09494 306.0
    0.002801 314.96005 320.48053 357.0
    0.003058 314.88705 319.94421 327.0
    0.003125 314.81436 319.46713 320.0
    0.002976 314.74203 319.03760 336.0
    0.003115 314.67007 318.64856 321.0
    0.003289 314.59842 318.29364 304.0
    0.002985 314.52716 317.96860 335.0
    0.003448 314.45618 314.46060 290.0
    0.002755 314.38559 314.38934 363.0
    0.003367 314.31531 314.31854 297.0
    0.002899 314.24545 314.24829 345.0
    0.002976 314.17584 314.17831 336.0
    0.003040 314.10663 314.79178 329.0
    0.003040 314.03772 314.77252 329.0
    0.003195 313.96921 314.75934 313.0
    0.003247 313.90097 314.75302 308.0
    0.003086 313.83316 314.75473 324.0
    0.002874 313.76563 314.76572 348.0
    0.003106 313.69849 314.78757 322.0
    0.003300 313.63168 314.82227 303.0
    0.003165 313.56528 314.87216 316.0
    0.003226 313.49915 314.94040 310.0
    0.003115 313.43341 315.03064 321.0
    0.003344 313.36795 315.14807 299.0
    0.003115 313.30289 315.29904 321.0
    0.003058 313.23822 315.49133 327.0
    0.003106 313.17380 315.73782 322.0
    0.002976 313.10986 316.05310 336.0
    0.002959 313.04614 316.45908 338.0
    0.003012 312.98285 316.98596 332.0
    0.002849 312.91986 319.73578 351.0
    0.002967 312.85730 320.98465 337.0
    0.002985 312.79498 322.42590 335.0
    0.002967 312.73312 324.39569 337.0
    0.003067 312.67151 327.21024 326.0
    0.003115 312.61032 331.61566 321.0
    0.002703 312.54947 340.14090 370.0
    0.002778 312.48898 360.97134 360.0
    0.002513 312.42880 411.89664 398.0
    0.001866 312.36899 508.90881 536.0
    0.001721 312.30957 627.91083 581.0
    0.001639 312.25046 665.02667 610.0
    0.002045 312.19168 571.50012 489.0
    0.002551 312.13333 457.00223 392.0
    0.002825 312.07523 384.89191 354.0
    0.002890 312.01755 353.08218 346.0
    0.002857 311.96021 341.55942 350.0
    0.003175 311.90320 337.49542 315.0
    0.003125 311.84653 336.31500 320.0
    0.002890 311.79028 336.85666 346.0
    0.002717 311.73431 338.92551 368.0
    0.002933 311.67871 342.70691 341.0
    0.002778 311.62344 348.76630 360.0
    0.002740 311.56860 358.36639 365.0
    0.002463 311.51401 375.22546 406.0
    0.002347 311.45984 412.34961 426.0
    0.001908 311.40598 507.51614 524.0
    0.001404 311.35248 725.11639 712.0
    0.000867 311.29938 1096.71790 1153.0
    0.000588 311.24658 1445.38440 1701.0
    0.000573 311.19409 1414.92725 1746.0
    0.000764 311.14203 1059.96277 1309.0
    0.001299 311.09027 714.12482 770.0
    0.001883 311.03891 509.96503 531.0
    0.002331 310.98782 419.50275 429.0
    0.002725 310.93716 383.37939 367.0
    0.002451 310.88678 366.95370 408.0
    0.002817 310.83673 357.90314 355.0
    0.002801 310.78708 352.42819 357.0
    0.002786 310.73779 349.17682 359.0
    0.002809 310.68881 346.86679 356.0
    0.002890 310.64020 346.53195 346.0
    0.003040 310.59195 347.31595 329.0
    0.002959 310.54401 349.19754 338.0
    0.002793 310.49643 352.26239 358.0
    0.002933 310.44919 356.72449 341.0
    0.003049 310.40231 362.94135 328.0
    0.002778 310.35577 371.51361 360.0
    0.002577 310.30957 383.37915 388.0
    0.002532 310.26367 400.13010 395.0
    0.002404 310.21820 424.59772 416.0
    0.002058 310.17300 463.64877 486.0
    0.001845 310.12817 540.03998 542.0
    0.001311 310.08368 728.60413 763.0
    0.000811 310.03955 1193.52295 1233.0
    0.000478 309.99573 2093.46899 2093.0
    0.0003029 309.95227 3226.54004 3301.0
    0.0002438 309.90915 3644.85278 4102.0
    0.0003089 309.86639 2798.35669 3237.0
    0.000538 309.82388 1687.28406 1858.0
    0.001083 309.78177 966.38892 923.0
    0.001603 309.74002 638.98737 624.0
    0.002088 309.69861 520.95288 479.0
    0.002141 309.65747 484.38434 467.0
    0.002016 309.61673 471.59793 496.0
    0.002114 309.57626 447.49713 473.0
    0.002415 309.53616 410.96103 414.0
    0.002506 309.49640 380.38208 399.0
    0.002625 309.45697 361.15723 381.0
    0.002667 309.41788 350.09454 375.0
    0.003058 309.37912 343.63327 327.0
    0.002695 309.34067 338.66501 371.0
    0.003030 309.30258 334.88535 330.0
    0.002959 309.26480 331.78946 338.0
    0.003077 309.22742 329.26102 325.0
    0.003125 309.19025 327.16623 320.0
    0.002632 309.15350 325.41638 380.0
    0.003012 309.11703 323.94180 332.0
    0.002985 309.08084 322.69403 335.0
    0.002915 309.04507 321.63678 343.0
    0.002950 309.00961 320.74042 339.0
    0.002725 308.97443 319.98566 367.0
    0.002786 308.93961 320.88477 359.0
    0.003247 308.90506 320.48398 308.0
    0.003040 308.87088 320.20764 329.0
    0.003215 308.83701 320.05826 311.0
    0.003021 308.80344 313.68759 331.0
    0.003067 308.77023 314.23755 326.0
    0.003215 308.73727 314.92822 311.0
    0.002833 308.70468 315.80664 353.0
    0.003012 308.67242 317.01617 332.0
    0.003448 308.64047 318.53461 290.0
    0.002865 308.60883 320.62061 349.0
    0.003040 308.57748 323.66513 329.0
    0.002639 308.54639 328.71671 379.0
    0.002985 308.51575 339.96225 335.0
    0.002469 308.48532 367.49179 405.0
    0.002079 308.45523 425.69632 481.0
    0.001862 308.42548 514.25098 537.0
    0.001695 308.39600 584.18280 590.0
    0.001613 308.36679 563.88495 620.0
    0.001779 308.33795 491.38989 562.0
    0.002119 308.30939 425.64832 472.0
    0.002475 308.28113 382.37244 404.0
    0.002717 308.25314 363.84277 368.0
    0.002433 308.22552 361.88013 411.0
    0.002525 308.19818 374.15704 396.0
    0.002445 308.17111 413.40759 409.0
    0.002028 308.14438 515.26831 493.0
    0.001508 308.11792 717.26727 663.0
    0.001126 308.09174 981.69055 888.0
    0.000982 308.06592 1099.78442 1018.0
    0.001142 308.04034 919.20959 876.0
    0.001678 308.01508 658.56458 596.0
    0.002024 307.99005 482.46979 494.0
    0.002336 307.96542 401.15753 428.0
    0.002439 307.94101 373.39832 410.0
    0.002604 307.91690 369.23337 384.0
    0.002212 307.89304 374.76953 452.0
    0.002347 307.86954 377.42099 426.0
    0.002114 307.84625 368.55804 473.0
    0.002532 307.82327 357.01910 395.0
    0.002611 307.80063 350.88403 383.0
    0.002801 307.77820 350.84238 357.0
    0.002558 307.75607 355.75177 391.0
    0.002639 307.73425 365.40628 379.0
    0.002632 307.71271 382.63626 380.0
    0.002217 307.69138 419.29773 451.0
    0.001890 307.67038 512.09857 529.0
    0.001406 307.64963 736.30688 711.0
    0.000901 307.62915 1145.18823 1110.0
    0.000623 307.60898 1612.87585 1604.0
    0.000545 307.58905 1706.82690 1835.0
    0.000826 307.56940 1301.96802 1211.0
    0.001499 307.55002 845.47913 667.0
    0.002114 307.53088 562.76489 473.0
    0.002506 307.51202 436.14581 399.0
    0.002817 307.49344 386.22491 355.0
    0.002674 307.47513 363.60193 374.0
    0.002825 307.45703 350.41913 354.0
    0.003175 307.43924 340.06726 315.0
    0.002762 307.42169 333.85223 362.0
    0.003021 307.40442 329.28940 331.0
    0.003236 307.38739 325.84863 309.0
    0.003012 307.37061 323.20535 332.0
    0.00352 307.35406 321.14014 284.0
    0.003279 307.33777 319.51190 305.0
    0.003195 307.32178 318.21957 313.0
    0.003215 307.30594 317.12872 311.0
    0.003425 307.29047 316.33490 292.0
    0.002941 307.27518 315.73691 340.0
    0.003067 307.26010 315.32037 326.0
    0.003086 307.24533 315.08719 324.0
    0.002967 307.23077 315.05609 337.0
    0.003125 307.21649 315.27216 320.0
    0.003086 307.20239 315.82642 324.0
    0.002681 307.18857 316.92972 373.0
    0.002985 307.17496 319.26184 335.0
    0.003012 307.16159 325.14285 332.0
    0.002688 307.14850 340.43155 372.0
    0.002625 307.13556 372.93390 381.0
    0.002262 307.12289 417.79166 442.0
    0.002137 307.11044 450.59097 468.0
    0.002299 307.09821 428.99432 435.0
    0.002660 307.08624 380.66031 376.0
    0.002770 307.07446 343.47351 361.0
    0.002786 307.06296 324.42169 359.0
    0.002985 307.05164 316.68738 335.0
    0.002825 307.04050 313.50656 354.0
    0.003135 307.02963 311.85767 319.0
    0.002793 307.01895 310.80920 358.0
    0.003030 307.00854 310.08209 330.0
    0.002941 306.99829 309.55606 340.0
    0.003040 306.98828 309.16583 329.0
    0.002817 306.97842 308.86990 355.0
    0.003040 306.96887 308.64267 329.0
    0.003058 306.95947 308.46631 327.0
    0.003236 306.95026 308.32938 309.0
    0.003185 306.94128 308.22360 314.0
    0.003279 306.93250 308.14365 305.0
    0.003145 306.92386 308.08548 318.0
    0.003279 306.91553 308.04703 305.0
    0.003049 306.90732 308.02679 328.0
    0.003049 306.89932 308.02441 328.0
    0.003185 306.89151 308.04056 314.0
    0.003484 306.88394 308.07678 287.0
    0.002959 306.87653 308.13596 338.0
    0.003367 306.86926 308.22226 297.0
    0.003067 306.86227 308.34253 326.0
    0.003279 306.85544 308.50629 305.0
    0.003165 306.84875 308.72821 316.0
    0.002857 306.84229 308.74829 350.0
    0.003067 306.83594 309.18417 326.0
    0.003460 306.82983 309.79047 289.0
    0.002778 306.82394 310.67545 360.0
    0.003155 306.81818 312.11111 317.0
    0.003096 306.81259 315.03168 323.0
    0.003030 306.80719 322.30688 330.0
    0.002933 306.80191 340.16620 341.0
    0.002632 306.79684 371.92874 380.0
    0.002558 306.79193 408.83813 391.0
    0.002304 306.78723 417.85181 434.0
    0.002513 306.78262 387.26398 398.0
    0.002740 306.77823 351.13809 365.0
    0.003175 306.77399 328.28448 315.0
    0.003021 306.76990 317.87582 331.0
    0.002833 306.76599 313.79529 353.0
    0.003125 306.76224 312.00244 320.0
    0.002950 306.75864 311.00284 339.0
    0.003003 306.75513 310.37927 333.0
    0.002941 306.75186 309.94885 340.0
    0.003175 306.74869 309.65805 315.0
    0.00353 306.74570 309.46625 283.0
    0.002817 306.74283 309.34775 355.0
    0.003049 306.74011 309.28693 328.0
    0.003012 306.73755 309.27377 332.0
    0.003226 306.73511 309.30246 310.0
    0.003096 306.73285 309.37018 323.0
    0.003205 306.73071 309.47623 312.0
    0.003115 306.72870 309.62219 321.0
    0.003257 306.72681 309.81122 307.0
    0.003145 306.72507 310.22610 318.0
    0.003257 306.72348 310.52991 307.0
    0.003040 306.72198 310.90286 329.0
    0.003125 306.72064 311.36050 320.0
    0.003247 306.71939 311.92526 308.0
    0.002959 306.71829 312.62708 338.0
    0.003165 306.71735 313.51038 316.0
    0.003155 306.71646 314.81696 317.0
    0.003175 306.71576 316.29120 315.0
    0.003165 306.71515 318.24655 316.0
    0.002865 306.71466 320.91724 349.0
    0.002667 306.71426 324.70618 375.0
    0.002976 306.71402 330.54507 336.0
    0.002874 306.71387 341.38824 348.0
    0.002336 306.71381 366.95721 428.0
    0.001880 306.71387 429.60196 532.0
    0.001550 306.71408 554.79834 645.0
    0.001129 306.71432 726.75586 886.0
    0.000895 306.71469 829.11487 1117.0
    0.000984 306.71518 749.46979 1016.0
    0.001335 306.71579 605.89771 749.0
    0.001808 306.71646 500.43674 553.0
    0.002092 306.71722 428.34390 478.0
    0.002257 306.71811 379.08258 443.0
    0.002639 306.71909 350.08173 379.0
    0.003030 306.72012 336.02237 330.0
    0.002364 306.72131 331.52615 423.0
    0.002653 306.72256 332.94238 377.0
    0.002558 306.72385 336.79913 391.0
    0.002882 306.72525 336.93887 347.0
    0.002865 306.72678 330.93848 349.0
    0.002732 306.72836 324.33609 366.0
    0.003344 306.73004 320.34668 299.0
    0.002674 306.73175 320.91818 374.0
    0.003205 306.73358 321.26334 312.0
    0.002740 306.73547 322.93198 365.0
    0.003086 306.73743 326.85614 324.0
    0.002778 306.73950 336.81970 360.0
    0.002591 306.74158 361.12445 386.0
    0.002660 306.74374 407.92407 376.0
    0.002160 306.74600 468.10452 463.0
    0.001992 306.74829 495.80563 502.0
    0.002188 306.75067 458.42499 457.0
    0.002558 306.75314 405.46994 391.0
    0.002674 306.75565 379.43430 374.0
    0.002660 306.75821 392.53033 376.0
    0.002283 306.76080 439.15485 438.0
    0.002257 306.76349 489.16589 443.0
    0.002058 306.76624 485.27356 486.0
    0.002268 306.76901 429.65396 441.0
    0.002597 306.77185 376.03522 385.0
    0.002849 306.77472 344.75580 351.0
    0.002976 306.77765 331.23804 336.0
    0.003155 306.78064 326.08444 317.0
    0.002882 306.78369 323.98032 347.0
    0.003311 306.78674 323.07962 302.0
    0.003115 306.78983 322.86038 321.0
    0.003247 306.79300 323.15182 308.0
    0.002755 306.79620 323.89197 363.0
    0.003125 306.79941 324.58014 320.0
    0.002890 306.80270 326.27313 346.0
    0.003021 306.80597 328.53738 331.0
    0.003333 306.80933 331.43774 300.0
    0.002732 306.81268 335.35184 366.0
    0.002976 306.81610 340.53659 336.0
    0.002890 306.81952 347.52228 346.0
    0.002809 306.82297 357.16840 356.0
    0.002660 306.82645 370.97290 376.0
    0.002304 306.82996 392.38867 434.0
    0.002066 306.83347 432.33774 484.0
    0.001842 306.83704 527.15533 543.0
    0.001353 306.84058 761.86847 739.0
    0.000887 306.84415 1237.69153 1127.0
    0.000527 306.84775 1903.81421 1897.0
    0.000417 306.85138 2318.12109 2399.0
    0.000470 306.85498 1980.58740 2126.0
    0.000714 306.85867 1311.16907 1400.0
    0.001263 306.86230 804.63257 792.0
    0.001972 306.86597 545.25439 507.0
    0.002132 306.86963 439.20432 469.0
    0.002445 306.87332 395.22998 409.0
    0.002660 306.87698 372.33694 376.0
    0.002890 306.88068 357.55408 346.0
    0.002786 306.88440 347.37747 359.0
    0.002899 306.88809 339.96631 345.0
    0.003086 306.89175 334.41785 324.0
    0.002941 306.89545 330.15921 340.0
    0.003236 306.89914 326.83563 309.0
    0.002924 306.90286 324.03619 342.0
    0.002857 306.90652 322.01645 350.0
    0.002950 306.91016 320.54782 339.0
    0.003155 306.91385 321.65512 317.0
    0.002976 306.91751 320.96942 336.0
    0.002985 306.92111 319.96487 335.0
    0.003106 306.92474 318.69891 322.0
    0.003012 306.92838 317.60822 332.0
    0.003257 306.93198 316.82608 307.0
    0.003003 306.93558 316.29019 333.0
    0.00351 306.93912 315.90720 285.0
    0.003165 306.94269 315.62463 316.0
    0.003413 306.94626 315.42010 293.0
    0.002778 306.94974 315.28461 360.0
    0.003058 306.95325 315.21307 327.0
    0.003226 306.95670 315.20303 310.0
    0.003257 306.96011 315.25378 307.0
    0.002994 306.96356 315.36603 334.0
    0.003322 306.96695 315.54245 301.0
    0.003322 306.97031 315.78711 301.0
    0.003003 306.97363 316.10593 333.0
    0.003289 306.97693 316.50757 304.0
    0.003106 306.98019 317.00256 322.0
    0.003205 306.98346 317.60602 312.0
    0.003175 306.98663 318.33569 315.0
    0.003165 306.98984 319.21713 316.0
    0.003115 306.99295 320.28073 321.0
    0.00355 306.99603 319.66403 282.0
    0.003236 306.99908 321.33261 309.0
    0.003003 307.00214 323.35355 333.0
    0.003058 307.00510 325.83264 327.0
    0.002841 307.00803 328.91376 352.0
    0.002882 307.01089 332.80737 347.0
    0.003030 307.01376 337.83130 330.0
    0.002463 307.01657 344.45166 406.0
    0.002740 307.01935 353.42746 365.0
    0.002506 307.02200 366.01443 399.0
    0.002469 307.02472 384.85825 405.0
    0.002222 307.02731 417.65982 450.0
    0.001821 307.02988 490.74557 549.0
    0.001330 307.03241 673.71735 752.0
    0.000856 307.03485 1073.13428 1168.0
    0.000549 307.03726 1707.45752 1821.0
    0.000383 307.03958 2272.87134 2612.0
    0.000362 307.04187 2167.46924 2763.0
    0.000586 307.04410 1527.63318 1706.0
    0.001055 307.04633 943.29150 948.0
    0.001629 307.04846 609.47217 614.0
    0.001976 307.05054 465.08279 506.0
    0.002439 307.05249 407.12482 410.0
    0.002732 307.05447 379.44604 366.0
    0.002882 307.05637 362.73041 347.0
    0.002695 307.05820 351.35226 371.0
    0.002967 307.05994 343.19284 337.0
    0.002882 307.06168 337.17630 347.0
    0.002865 307.06329 332.63870 349.0
    0.003040 307.06485 329.17316 329.0
    0.002907 307.06638 326.50745 344.0
    0.003096 307.06775 324.47430 323.0
    0.003145 307.06915 322.96881 318.0
    0.003448 307.07047 321.95032 290.0
    0.003165 307.07169 321.45483 316.0
    0.003077 307.07288 321.72366 325.0
    0.003247 307.07394 323.71735 308.0
    0.002967 307.07495 330.24350 337.0
    0.003012 307.07593 346.16986 332.0
    0.002809 307.07675 373.90332 356.0
    0.002451 307.07761 402.93109 408.0
    0.002646 307.07828 405.37357 378.0
    0.002506 307.07895 378.41956 399.0
    0.002770 307.07956 349.79138 361.0
    0.003165 307.08002 331.27423 316.0
    0.003125 307.08044 321.68893 320.0
    0.002967 307.08078 317.13565 337.0
    0.003205 307.08109 314.82196 312.0
    0.003236 307.08124 313.48523 309.0
    0.003268 307.08136 312.60068 306.0
    0.003279 307.08139 311.95224 305.0
    0.003003 307.08130 311.44592 333.0
    0.003367 307.08118 311.03693 297.0
    0.003096 307.08099 310.69781 323.0
    0.003049 307.08066 310.41135 328.0
    0.003484 307.08032 310.16528 287.0
    0.003436 307.07983 309.95129 291.0
    0.003425 307.07928 307.69946 292.0
    0.003226 307.07867 307.63052 310.0
    0.003356 307.07794 308.29672 298.0
    0.003279 307.07715 308.28320 305.0
    0.003175 307.07629 308.27954 315.0
    0.003135 307.07532 308.28467 319.0
    0.00353 307.07425 308.29794 283.0
    0.003247 307.07309 308.31903 308.0
    0.003378 307.07190 308.35016 296.0
    0.003247 307.07056 308.38651 308.0
    0.003155 307.06912 308.43060 317.0
    0.002907 307.06766 308.48288 344.0
    0.003165 307.06604 308.54370 316.0
    0.003401 307.06436 308.61386 294.0
    0.003195 307.06265 308.69434 313.0
    0.003333 307.06076 308.78601 300.0
    0.003155 307.05884 308.89053 317.0
    0.003333 307.05682 309.00949 300.0
    0.002833 307.05466 309.14493 353.0
    0.003040 307.05246 309.29959 329.0
    0.003049 307.05014 309.47638 328.0
    0.003425 307.04776 309.67960 292.0
    0.003484 307.04532 309.91379 287.0
    0.003425 307.04272 310.18527 292.0
    0.003344 307.04001 310.40335 299.0
    0.003247 307.03729 310.77972 308.0
    0.003289 307.03445 311.22339 304.0
    0.003096 307.03149 311.74832 323.0
    0.003311 307.02844 312.38416 302.0
    0.003185 307.02530 313.15878 314.0
    0.003205 307.02209 314.11368 312.0
    0.003155 307.01880 315.41537 317.0
    0.003049 307.01538 317.39609 328.0
    0.003115 307.01184 319.40912 321.0
    0.003300 307.00830 322.08170 303.0
    0.003322 307.00458 325.74142 301.0
    0.002841 307.00082 330.96567 352.0
    0.003106 306.99692 339.15765 322.0
    0.002890 306.99298 354.86295 346.0
    0.002571 306.98886 392.52515 389.0
    0.002273 306.98474 483.48587 440.0
    0.001608 306.98050 660.31628 622.0
    0.001235 306.97617 895.27716 810.0
    0.000961 306.97174 1023.55450 1041.0
    0.001040 306.96719 890.11304 962.0
    0.001572 306.96259 655.37213 636.0
    0.001934 306.95789 481.38638 517.0
    0.002793 306.95306 392.97852 358.0
    0.002976 306.94818 357.14255 336.0
    0.003077 306.94318 342.11948 325.0
    0.002976 306.93811 333.61014 336.0
    0.003185 306.93295 327.86221 314.0
    0.003096 306.92764 323.94711 323.0
    0.00356 306.92233 321.30008 281.0
    0.003145 306.91687 319.48987 318.0
    0.003289 306.91132 318.23428 304.0
    0.003311 306.90567 317.38156 302.0
    0.002976 306.89996 316.84796 336.0
    0.003067 306.89417 316.59109 326.0
    0.003030 306.88821 316.59430 330.0
    0.003021 306.88223 316.86496 331.0
    0.003236 306.87616 317.43481 309.0
    0.003106 306.87000 318.36896 322.0
    0.002865 306.86371 319.77670 349.0
    0.003175 306.85739 321.84674 315.0
    0.003226 306.85095 324.91080 310.0
    0.003135 306.84439 329.72354 319.0
    0.002801 306.83777 338.51526 357.0
    0.002681 306.83105 358.25836 373.0
    0.002392 306.82425 405.60535 418.0
    0.002193 306.81741 504.50562 456.0
    0.001639 306.81042 658.01337 610.0
    0.001335 306.80334 800.15442 749.0
    0.001171 306.79620 805.56482 854.0
    0.001453 306.78897 660.42700 688.0
    0.002058 306.78168 502.50342 486.0
    0.002342 306.77426 402.51770 427.0
    0.003125 306.76678 355.76840 320.0
    0.003096 306.75925 336.67609 323.0
    0.003058 306.75159 328.03754 327.0
    0.00351 306.74384 323.07617 285.0
    0.003367 306.73602 319.75012 297.0
    0.002899 306.72812 317.42670 345.0
    0.003356 306.72015 315.65427 298.0
    0.003175 306.71213 313.57550 315.0
    0.003333 306.70398 312.55157 300.0
    0.003257 306.69574 311.73956 307.0
    0.003205 306.68744 311.08603 312.0
    0.003086 306.67908 310.55167 324.0
    0.003236 306.67065 310.10742 309.0
    0.003226 306.66211 309.73785 310.0
    0.003145 306.65350 309.42615 318.0
    0.003236 306.64481 309.16061 309.0
    0.003067 306.63605 308.93320 326.0
    0.003215 306.62723 308.73697 311.0
    0.00352 306.61835 308.56711 284.0
    0.003333 306.60934 308.41934 300.0
    0.003106 306.60031 308.29068 322.0
    0.003003 306.59116 308.17844 333.0
    0.003096 306.58200 308.08099 323.0
    0.002907 306.57275 307.99652 344.0
    0.003226 306.56339 307.92401 310.0
    0.003115 306.55402 307.86688 321.0
    0.003165 306.54453 307.81659 316.0
    0.003115 306.53497 307.77716 321.0
    0.003257 306.52539 307.74866 307.0
    0.003257 306.51572 307.73193 307.0
    0.003205 306.50598 307.72818 312.0
    0.00353 306.49619 307.73935 283.0
    0.003125 306.48630 307.76843 320.0
    0.003226 306.47638 307.81982 310.0
    0.003279 306.46643 307.90012 305.0
    0.003135 306.45636 307.91309 319.0
    0.003115 306.44626 307.63052 321.0
    0.003247 306.43610 307.90735 308.0
    0.003195 306.42584 308.30280 313.0
    0.003311 306.41559 308.91064 302.0
    0.003067 306.40524 310.02588 326.0
    0.003175 306.39490 312.60727 315.0
    0.003279 306.38443 318.97095 305.0
    0.002959 306.37393 332.10165 338.0
    0.002674 306.36334 351.52054 374.0
    0.002646 306.35275 366.47021 378.0
    0.002392 306.34210 360.45987 418.0
    0.003115 306.33139 341.00101 321.0
    0.002625 306.32065 324.28452 381.0
    0.003322 306.30984 314.94223 301.0
    0.003257 306.29901 310.94324 307.0
    0.003247 306.28809 309.29700 308.0
    0.00370 306.27716 308.49234 270.0
    0.003425 306.26620 308.00046 292.0
    0.003448 306.25516 307.66266 290.0
    0.003333 306.24411 307.42029 300.0
    0.003165 306.23297 307.24240 316.0
    0.00355 306.22183 307.11148 282.0
    0.003497 306.21069 307.01709 286.0
    0.003247 306.19946 306.95474 308.0
    0.003367 306.18817 306.92841 297.0
    0.002950 306.17691 306.96622 339.0
    0.00366 306.16559 307.16000 273.0
    0.003185 306.15421 307.68979 314.0
    0.00353 306.14285 308.69708 283.0
    0.003040 306.13141 309.92142 329.0
    0.002959 306.11996 310.36124 338.0
    0.002865 306.10846 309.69305 349.0
    0.003215 306.09698 308.43524 311.0
    0.002950 306.08545 307.56293 339.0
    0.003425 306.07394 307.13797 292.0
    0.003367 306.06232 306.97256 297.0
    0.00379 306.05072 306.91418 264.0
    0.003333 306.03912 306.89740 300.0
    0.003215 306.02750 306.90277 311.0
    0.003195 306.01581 306.92545 313.0
    0.003077 306.00412 306.96463 325.0
    0.00373 305.99243 307.02188 268.0
    0.003425 305.98074 307.10071 292.0
    0.003425 305.96902 307.20883 292.0
    0.003436 305.95728 307.36465 291.0
    0.00352 305.94556 307.61301 284.0
    0.00372 305.93381 308.03143 269.0
    0.003460 305.92206 308.68555 289.0
    0.003390 305.91028 309.51849 295.0
    0.003497 305.89850 310.34189 286.0
    0.003135 305.88672 311.49600 319.0
    0.003077 305.87494 314.84659 325.0
    0.002890 305.86316 322.62518 346.0
    0.002625 305.85135 335.34229 381.0
    0.002481 305.83957 347.39243 403.0
    0.002469 305.82782 346.81720 405.0
    0.002618 305.81604 334.48199 382.0
    0.003067 305.80426 322.24911 326.0
    0.003125 305.79248 314.97232 320.0
    0.003322 305.78073 311.99304 301.0
    0.003215 305.76901 311.01837 311.0
    0.003300 305.75720 310.90286 303.0
    0.003236 305.74551 311.21155 309.0
    0.003215 305.73380 311.86987 311.0
    0.00403 305.72211 312.93784 248.0
    0.003077 305.71042 315.09900 325.0
    0.003215 305.69873 317.84070 311.0
    0.002994 305.68710 323.23483 334.0
    0.002618 305.67548 336.20288 382.0
    0.002653 305.66388 367.29419 377.0
    0.002268 305.65228 427.17908 441.0
    0.001883 305.64072 506.94998 531.0
    0.001515 305.62921 552.82178 660.0
    0.001689 305.61768 510.88998 592.0
    0.002257 305.60620 431.12082 443.0
    0.002882 305.59476 369.77332 347.0
    0.003096 305.58331 337.43921 323.0
    0.003155 305.57196 323.88278 317.0
    0.003215 305.56061 318.29660 311.0
    0.003236 305.54932 315.49969 309.0
    0.003367 305.53802 313.79053 297.0
    0.00352 305.52676 312.65765 284.0
    0.003484 305.51556 311.89398 287.0
    0.003300 305.50443 311.39139 303.0
    0.003236 305.49335 311.08490 309.0
    0.003257 305.48227 310.93716 307.0
    0.003436 305.47125 310.92776 291.0
    0.003215 305.46027 311.04980 311.0
    0.003195 305.44934 311.30798 313.0
    0.003226 305.43848 311.71732 310.0
    0.003003 305.42767 312.31308 333.0
    0.003077 305.41690 313.14688 325.0
    0.003268 305.40619 314.31268 306.0
    0.002967 305.39554 315.99655 337.0
    0.003436 305.38495 318.72699 291.0
    0.002833 305.37442 324.10403 353.0
    0.002725 305.36395 336.28217 367.0
    0.002415 305.35352 360.95157 414.0
    0.002037 305.34323 398.88547 491.0
    0.002070 305.33295 433.89465 483.0
    0.001862 305.32272 435.52426 537.0
    0.001961 305.31259 414.53479 510.0
    0.002169 305.30252 415.30450 461.0
    0.002041 305.29251 472.38217 490.0
    0.001730 305.28262 597.18719 578.0
    0.001294 305.27274 743.63397 773.0
    0.001179 305.26297 781.00061 848.0
    0.001560 305.25330 659.53082 641.0
    0.001953 305.24368 507.86111 512.0
    0.002564 305.23413 405.73755 390.0
    0.002890 305.22470 355.91461 346.0
    0.003021 305.21536 335.38586 331.0
    0.003185 305.20609 326.32803 314.0
    0.002849 305.19687 321.03470 351.0
    0.003135 305.18781 317.71262 319.0
    0.003311 305.17874 315.33972 302.0
    0.003058 305.16986 313.72903 327.0
    0.003040 305.16104 312.39700 329.0
    0.00360 305.15231 311.36273 278.0
    0.003195 305.14365 310.54355 313.0
    0.002915 305.13516 309.88583 343.0
    0.003268 305.12671 309.35022 306.0
    0.003185 305.11841 308.91022 314.0
    0.002703 305.11017 308.54541 370.0
    0.003333 305.10208 308.24182 300.0
    0.003003 305.09402 307.98804 333.0
    0.00356 305.08615 307.77676 281.0
    0.003165 305.07837 307.60159 316.0
    0.003175 305.07068 307.45880 315.0
    0.003344 305.06311 307.51367 299.0
    0.003195 305.05566 307.43793 313.0
    0.003247 305.04834 307.39221 308.0
    0.00357 305.04108 307.37946 280.0
    0.00355 305.03400 307.40616 282.0
    0.003021 305.02701 307.48468 331.0
    0.003390 305.02017 307.64673 295.0
    0.003067 305.01340 307.99377 326.0
    0.00365 305.00681 308.84579 274.0
    0.003497 305.00034 310.90775 286.0
    0.003067 304.99399 314.97717 326.0
    0.003106 304.98773 320.52942 322.0
    0.003448 304.98166 324.42438 290.0
    0.002865 304.97571 322.25507 349.0
    0.003236 304.96985 316.78961 309.0
    0.002907 304.96417 312.35208 344.0
    0.003049 304.95865 310.04099 328.0
    0.003378 304.95319 308.74008 296.0
    0.003401 304.94791 308.73178 294.0
    0.003257 304.94281 309.09604 307.0
    0.003226 304.93787 309.75790 310.0
    0.003077 304.93298 310.80084 325.0
    0.003115 304.92831 312.53732 321.0
    0.002778 304.92374 316.03076 360.0
    0.003096 304.91937 324.45297 323.0
    0.002688 304.91510 344.01093 372.0
    0.002551 304.91104 379.96561 392.0
    0.002309 304.90707 424.88660 433.0
    0.002410 304.90332 445.96582 415.0
    0.002457 304.89969 418.34042 407.0
    0.002551 304.89624 373.97546 392.0
    0.002755 304.89294 341.41660 363.0
    0.003096 304.88974 325.03714 323.0
    0.003401 304.88678 318.87097 294.0
    0.003344 304.88397 317.38913 299.0
    0.002994 304.88135 318.61786 334.0
    0.003322 304.87888 324.02411 301.0
    0.002703 304.87656 338.94305 370.0
    0.002421 304.87442 370.59665 413.0
    0.002188 304.87241 418.42987 457.0
    0.001988 304.87064 458.02994 503.0
    0.002041 304.86902 447.73456 490.0
    0.002364 304.86755 399.96042 423.0
    0.002611 304.86630 355.95029 383.0
    0.002793 304.86520 330.04227 358.0
    0.002941 304.86432 318.35696 340.0
    0.003484 304.86359 313.54303 287.0
    0.002967 304.86304 311.23767 337.0
    0.002959 304.86270 309.84824 338.0
    0.003401 304.86249 309.44296 294.0
    0.003268 304.86255 308.77219 306.0
    0.003086 304.86273 308.27502 324.0
    0.003344 304.86313 307.90024 299.0
    0.003460 304.86371 307.59506 289.0
    0.003448 304.86453 307.37558 290.0
    0.003401 304.86548 307.20663 294.0
    0.003356 304.86667 307.07803 298.0
    0.00370 304.86804 306.98193 270.0
    0.003247 304.86960 306.91321 308.0
    0.003413 304.87137 306.86792 293.0
    0.003086 304.87332 306.84351 324.0
    0.003205 304.87552 306.83813 312.0
    0.003021 304.87787 306.85071 331.0
    0.003367 304.88046 306.88089 297.0
    0.003356 304.88324 306.92865 298.0
    0.003086 304.88623 306.99469 324.0
    0.003322 304.88943 307.08014 301.0
    0.003049 304.89285 307.18674 328.0
    0.003257 304.89648 307.31708 307.0
    0.003205 304.90030 307.32874 312.0
    0.003257 304.90436 307.52405 307.0
    0.003226 304.90863 307.75558 310.0
    0.00365 304.91312 308.03107 274.0
    0.003378 304.91785 308.35974 296.0
    0.003279 304.92273 308.75485 305.0
    0.003003 304.92789 309.23309 333.0
    0.003311 304.93326 309.81845 302.0
    0.003390 304.93884 310.54239 295.0
    0.003096 304.94464 311.45181 323.0
    0.003077 304.95068 312.61163 325.0
    0.003067 304.95697 314.12244 326.0
    0.003106 304.96341 315.96881 322.0
    0.003205 304.97015 318.73944 312.0
    0.003311 304.97708 322.71851 302.0
    0.003236 304.98425 329.09253 309.0
    0.003077 304.99167 341.71686 325.0
    0.002915 304.99930 372.03189 343.0
    0.002421 305.00720 442.61002 413.0
    0.002058 305.01529 573.62512 486.0
    0.001587 305.02362 740.47833 630.0
    0.001269 305.03223 826.88263 788.0
    0.001595 305.04105 731.80786 627.0
    0.002083 305.05011 564.74939 480.0
    0.002445 305.05939 437.23962 409.0
    0.002793 305.06894 369.57645 358.0
    0.00369 305.07874 340.79498 271.0
    0.003257 305.08878 328.73087 307.0
    0.003106 305.09903 322.57397 322.0
    0.002976 305.10953 319.77518 336.0
    0.003215 305.12030 317.13004 311.0
    0.003333 305.13135 315.21863 300.0
    0.00355 305.14258 313.80420 282.0
    0.003195 305.15411 313.33643 313.0
    0.002941 305.16583 312.55212 340.0
    0.002841 305.17789 311.95731 352.0
    0.003279 305.19012 311.50882 305.0
    0.003247 305.20264 311.17542 308.0
    0.003367 305.21539 310.93579 297.0
    0.003086 305.22845 310.77432 324.0
    0.003378 305.24173 310.68021 296.0
    0.003165 305.25525 310.64584 316.0
    0.003344 305.26904 310.66632 299.0
    0.00352 305.28311 310.73874 284.0
    0.003021 305.29742 310.86221 331.0
    0.003049 305.31198 311.03714 328.0
    0.002994 305.32681 311.26608 334.0
    0.002747 305.34192 311.55264 364.0
    0.003367 305.35730 311.90302 297.0
    0.003279 305.37292 312.32471 305.0
    0.003003 305.38879 312.82898 333.0
    0.003115 305.40494 313.42908 321.0
    0.003115 305.42136 314.14435 321.0
    0.003367 305.43802 314.99771 297.0
    0.003125 305.45496 316.02237 320.0
    0.003155 305.47217 317.25952 317.0
    0.003155 305.48969 318.76889 317.0
    0.002994 305.50742 320.62820 334.0
    0.002933 305.52545 322.95313 341.0
    0.002849 305.54373 325.90302 351.0
    0.002950 305.56229 329.72440 339.0
    0.003003 305.58112 334.78378 333.0
    0.002890 305.60025 341.14978 346.0
    0.002933 305.61960 351.14682 341.0
    0.002611 305.63925 368.33801 383.0
    0.002381 305.65915 401.69568 420.0
    0.001976 305.67938 480.28854 506.0
    0.001499 305.69983 651.06714 667.0
    0.001046 305.72058 940.06830 956.0
    0.000725 305.74161 1265.07568 1379.0
    0.000712 305.76291 1386.85010 1405.0
    0.000848 305.78448 1244.20898 1179.0
    0.000957 305.80637 1099.21680 1045.0
    0.001047 305.82846 1040.36023 955.0
    0.001078 305.85089 928.64246 928.0
    0.001499 305.87357 727.56799 667.0
    0.002012 305.89655 547.17200 497.0
    0.002232 305.91977 436.18719 448.0
    0.002725 305.94333 382.19742 367.0
    0.003125 305.96713 358.13715 320.0
    0.002941 305.99121 345.97379 340.0
    0.002959 306.01563 338.47263 338.0
    0.002933 306.04025 333.27530 341.0
    0.002770 306.06516 329.50070 361.0
    0.003077 306.09039 326.71298 325.0
    0.002915 306.11588 324.98511 343.0
    0.003165 306.14166 323.47552 316.0
    0.003096 306.16772 322.39893 323.0
    0.003106 306.19406 321.68564 322.0
    0.003390 306.22067 321.29248 295.0
    0.003484 306.24762 321.20129 287.0
    0.00356 306.27481 321.41418 281.0
    0.003175 306.30228 321.95557 315.0
    0.003344 306.33002 322.87775 299.0
    0.003448 306.35806 324.26743 290.0
    0.003185 306.38644 326.26871 314.0
    0.002865 306.41501 329.10675 349.0
    0.003096 306.44394 333.16904 323.0
    0.002924 306.47311 339.19907 342.0
    0.002703 306.50259 349.23096 370.0
    0.002451 306.53232 369.88986 408.0
    0.002353 306.56238 419.86563 425.0
    0.001672 306.59271 533.12402 598.0
    0.001387 306.62332 734.52869 721.0
    0.001021 306.65421 975.76440 979.0
    0.000843 306.68539 1076.58240 1186.0
    0.001034 306.71683 918.31763 967.0
    0.001608 306.74860 676.36108 622.0
    0.002012 306.78058 498.46973 497.0
    0.002639 306.81293 406.25815 379.0
    0.002469 306.84552 367.08472 405.0
    0.002907 306.87845 352.58157 344.0
    0.002717 306.91159 347.73685 368.0
    0.002625 306.94507 350.38409 381.0
    0.003135 306.97879 365.22488 319.0
    0.002778 307.01285 402.99927 360.0
    0.002336 307.04715 465.35248 428.0
    0.001838 307.08173 527.33521 544.0
    0.001894 307.11661 531.59985 528.0
    0.002203 307.15179 473.77570 454.0
    0.002525 307.18723 412.09317 396.0
    0.002513 307.22296 377.81046 398.0
    0.002809 307.25897 377.78104 356.0
    0.002398 307.29526 416.06586 417.0
    0.002212 307.33185 495.57745 452.0
    0.001751 307.36868 593.21722 571.0
    0.001527 307.40585 633.47046 655.0
    0.001701 307.44324 566.68097 588.0
    0.002217 307.48096 464.99374 451.0
    0.002519 307.51895 389.75143 397.0
    0.002793 307.55722 350.11087 358.0
    0.002976 307.59576 333.01663 336.0
    0.002849 307.63458 325.57925 351.0
    0.002924 307.67368 321.61346 342.0
    0.003195 307.71307 319.03586 313.0
    0.003311 307.75269 317.20438 302.0
    0.003077 307.79266 315.86417 325.0
    0.003115 307.83286 314.90195 321.0
    0.003205 307.87335 314.25943 312.0
    0.003425 307.91409 313.85928 292.0
    0.002849 307.95514 313.51096 351.0
    0.003096 307.99646 312.98422 323.0
    0.003135 308.03806 312.36093 319.0
    0.003472 308.07990 311.83063 288.0
    0.003135 308.12204 311.44345 319.0
    0.003086 308.16446 311.16821 324.0
    0.003356 308.20715 310.60001 298.0
    0.003472 308.25009 310.49319 288.0
    0.003125 308.29333 310.41309 320.0
    0.003115 308.33682 311.75711 321.0
    0.002985 308.38058 311.78741 335.0
    0.003165 308.42459 311.83905 316.0
    0.002994 308.46890 311.91086 334.0
    0.002985 308.51346 312.00214 335.0
    0.003067 308.55832 312.11285 326.0
    0.003311 308.60339 312.24313 302.0
    0.003322 308.64871 312.39377 301.0
    0.003311 308.69437 312.68674 302.0
    0.003030 308.74026 312.68719 330.0
    0.003058 308.78641 312.92606 327.0
    0.003333 308.83282 313.19196 300.0
    0.003175 308.87949 313.48743 315.0
    0.003012 308.92645 313.82874 332.0
    0.003448 308.97357 314.19647 290.0
    0.002915 309.02106 314.60840 343.0
    0.003300 309.06879 315.07104 303.0
    0.003115 309.11676 315.59241 321.0
    0.003175 309.16498 315.84286 315.0
    0.003135 309.21341 316.53235 319.0
    0.003300 309.26215 317.32034 303.0
    0.002924 309.31110 318.22668 342.0
    0.003067 309.36038 319.27985 326.0
    0.003185 309.40985 320.51328 314.0
    0.00375 309.45956 321.97556 267.0
    0.003012 309.50952 323.72711 332.0
    0.002882 309.55975 325.85663 347.0
    0.003067 309.61020 328.48151 326.0
    0.003049 309.66092 331.77924 328.0
    0.003205 309.71185 336.00223 312.0
    0.002950 309.76309 341.55991 339.0
    0.002801 309.81448 349.60501 357.0
    0.002646 309.86618 360.98849 378.0
    0.002604 309.91809 380.97903 384.0
    0.002370 309.97028 422.08365 422.0
    0.001938 310.02261 506.49753 516.0
    0.001475 310.07526 656.43329 678.0
    0.001147 310.12811 870.81189 872.0
    0.000926 310.18121 1104.77539 1080.0
    0.000762 310.23450 1348.76428 1313.0
    0.000635 310.28809 1618.44312 1575.0
    0.000557 310.34183 1685.41992 1794.0
    0.000613 310.39587 1372.30933 1630.0
    0.000907 310.45007 952.24377 1102.0
    0.001393 310.50455 649.85242 718.0
    0.001859 310.55920 497.90024 538.0
    0.002155 310.61411 448.20715 464.0
    0.002278 310.66925 453.92645 439.0
    0.002232 310.72458 482.57748 448.0
    0.001969 310.78012 495.23795 508.0
    0.002268 310.83591 464.87494 441.0
    0.002475 310.89191 416.71725 404.0
    0.002632 310.94809 379.89575 380.0
    0.002732 311.00452 360.49765 366.0
    0.002506 311.06116 351.00787 399.0
    0.002809 311.11798 343.47473 356.0
    0.003012 311.17502 336.86804 332.0
    0.002915 311.23227 332.12482 343.0
    0.003205 311.28970 329.26990 312.0
    0.002985 311.34735 327.72687 335.0
    0.002890 311.40521 326.97879 346.0
    0.002941 311.46329 326.77899 340.0
    0.003322 311.52151 327.07990 301.0
    0.003030 311.57999 327.96536 330.0
    0.003086 311.63858 329.56305 324.0
    0.003106 311.69745 332.26816 322.0
    0.002865 311.75641 337.13809 349.0
    0.002849 311.81567 347.67557 351.0
    0.002257 311.87503 373.50726 443.0
    0.002288 311.93463 432.01147 437.0
    0.001667 311.99438 535.55658 600.0
    0.001253 312.05432 660.47650 798.0
    0.001300 312.11447 716.40741 769.0
    0.001395 312.17477 638.98956 717.0
    0.002020 312.23523 513.03546 495.0
    0.002695 312.29593 417.16446 371.0
    0.002849 312.35675 365.73984 351.0
    0.002801 312.41776 343.42206 357.0
    0.002865 312.47891 333.50461 349.0
    0.003226 312.54028 328.71011 310.0
    0.002967 312.60175 325.72238 337.0
    0.003049 312.66345 322.20755 328.0
    0.003003 312.72528 320.80548 333.0
    0.003185 312.78729 319.82257 314.0
    0.00357 312.84943 319.20734 280.0
    0.002967 312.91174 319.01926 337.0
    0.003021 312.97415 319.37473 331.0
    0.002985 313.03680 320.22021 335.0
    0.003012 313.09955 320.98911 332.0
    0.003165 313.16248 320.60776 316.0
    0.003086 313.22552 319.52298 324.0
    0.003106 313.28876 318.71094 322.0
    0.003175 313.35208 318.77637 315.0
    0.002985 313.41559 325.72592 335.0
    0.003195 313.47916 329.24164 313.0
    0.003003 313.54300 334.10287 333.0
    0.003058 313.60684 337.73712 327.0
    0.002933 313.67087 336.81595 341.0
    0.002695 313.73505 333.18857 371.0
    0.003155 313.79932 330.41208 317.0
    0.003077 313.86377 329.95383 325.0
    0.003040 313.92828 332.20691 329.0
    0.003115 313.99295 337.65500 321.0
    0.002786 314.05771 344.36130 359.0
    0.002849 314.12262 349.03085 351.0
    0.003333 314.18762 348.07736 300.0
    0.003003 314.25275 344.73669 333.0
    0.002899 314.31796 343.19598 345.0
    0.002762 314.38330 345.10855 362.0
    0.002558 314.44873 352.04736 391.0
    0.002604 314.51431 369.30676 384.0
    0.002217 314.57996 407.82162 451.0
    0.001761 314.64572 477.05020 568.0
    0.001575 314.71155 564.14050 635.0
    0.001271 314.77750 613.75330 787.0
    0.001374 314.84354 572.65723 728.0
    0.001678 314.90964 490.29517 596.0
    0.002119 314.97586 425.15201 472.0
    0.002188 315.04218 391.22598 457.0
    0.002457 315.10855 379.60840 407.0
    0.002494 315.17502 379.07428 401.0
    0.002433 315.24155 383.74469 411.0
    0.002217 315.30820 391.92044 451.0
    0.002169 315.37488 403.69775 461.0
    0.002101 315.44165 420.05377 476.0
    0.002020 315.50842 442.92743 495.0
    0.001692 315.57538 475.39276 591.0
    0.001406 315.64233 525.52350 711.0
    0.001186 315.70935 618.34149 843.0
    0.000972 315.77643 829.87885 1029.0
    0.000633 315.84360 1330.32251 1579.0
    0.000401 315.91077 2327.06177 2493.0
    0.0002447 315.97806 3792.37866 4086.0
    0.0001710 316.04535 5031.36768 5849.0
    0.0001698 316.11270 4834.73682 5888.0
    0.0002517 316.18005 3438.17480 3973.0
    0.000448 316.24756 2055.30566 2231.0
    0.000697 316.31497 1192.95178 1435.0
    0.001065 316.38251 792.89795 939.0
    0.001239 316.45007 651.95062 807.0
    0.001377 316.51764 640.33679 726.0
    0.001258 316.58527 704.69171 795.0
    0.001100 316.65289 789.53430 909.0
    0.001003 316.72055 792.76202 997.0
    0.001120 316.78824 682.27460 893.0
    0.001548 316.85596 551.22540 646.0
    0.001894 316.92368 458.81253 528.0
    0.002033 316.99142 408.99420 492.0
    0.002309 317.05914 385.06110 433.0
    0.002597 317.12695 372.49625 385.0
    0.002740 317.19464 364.53830 365.0
    0.002817 317.26245 358.84436 355.0
    0.002410 317.33020 354.65411 415.0
    0.003003 317.39801 351.72491 333.0
    0.002786 317.46573 350.30450 359.0
    0.002703 317.53351 351.20792 370.0
    0.002639 317.60126 357.17236 379.0
    0.002786 317.66904 369.38950 359.0
    0.002481 317.73672 385.30457 403.0
    0.002410 317.80444 392.96674 415.0
    0.002597 317.87213 385.51428 385.0
    0.002703 317.93982 376.22189 370.0
    0.002747 318.00742 380.82700 364.0
    0.002703 318.07507 406.52872 370.0
    0.002421 318.14264 446.51437 413.0
    0.002488 318.21024 472.08212 402.0
    0.002381 318.27768 452.45850 420.0
    0.002747 318.34521 408.27853 364.0
    0.002793 318.41263 370.87634 358.0
    0.002967 318.48004 349.09351 337.0
    0.003030 318.54739 339.01807 330.0
    0.00360 318.61469 334.59723 278.0
    0.002577 318.68192 332.33029 388.0
    0.002933 318.74915 330.89331 341.0
    0.002703 318.81628 324.43182 370.0
    0.003175 318.88336 323.93674 315.0
    0.002801 318.95035 323.61453 357.0
    0.003077 319.01733 323.42117 325.0
    0.002801 319.08420 323.33026 357.0
    0.002915 319.15100 323.32919 343.0
    0.003165 319.21771 323.40231 316.0
    0.003003 319.28442 323.55038 333.0
    0.002725 319.35101 323.77557 367.0
    0.003226 319.41751 323.64038 310.0
    0.002967 319.48395 324.06866 337.0
    0.003300 319.55023 324.73529 303.0
    0.002825 319.61652 325.43338 354.0
    0.003077 319.68268 326.32391 325.0
    0.003300 319.74872 327.47632 303.0
    0.002725 319.81467 328.99344 367.0
    0.002660 319.88055 331.04437 376.0
    0.002817 319.94626 333.92636 355.0
    0.003021 320.01196 338.89948 331.0
    0.003021 320.07745 347.13849 331.0
    0.002488 320.14288 365.89279 402.0
    0.002481 320.20819 409.74426 403.0
    0.002083 320.27338 496.10855 480.0
    0.001416 320.33844 621.36383 706.0
    0.001264 320.40341 725.93561 791.0
    0.001259 320.46823 708.11133 794.0
    0.001429 320.53293 588.90710 700.0
    0.001984 320.59747 470.77371 504.0
    0.002268 320.66193 396.24182 441.0
    0.002882 320.72617 360.62549 347.0
    0.002688 320.79034 345.75919 372.0
    0.002865 320.85434 339.09720 349.0
    0.002933 320.91824 335.25024 341.0
    0.003067 320.98190 332.88123 326.0
    0.003125 321.04550 331.26678 320.0
    0.003106 321.10889 330.15918 322.0
    0.003049 321.17218 329.45374 328.0
    0.002841 321.23526 328.99014 352.0
    0.002941 321.29819 328.75406 340.0
    0.002994 321.36096 328.72107 334.0
    0.003289 321.42358 328.89304 304.0
    0.002933 321.48596 329.36752 341.0
    0.003356 321.54825 330.16638 298.0
    0.002950 321.61029 331.52850 339.0
    0.002959 321.67221 333.59610 338.0
    0.003145 321.73392 336.29196 318.0
    0.002985 321.79547 339.60229 335.0
    0.002933 321.85681 345.49341 341.0
    0.002681 321.91797 358.93073 373.0
    0.002538 321.97894 384.30734 394.0
    0.002421 322.03970 418.47806 413.0
    0.002053 322.10028 442.60992 487.0
    0.002304 322.16064 434.88516 434.0
    0.002315 322.22083 411.55954 432.0
    0.002421 322.28079 403.01324 413.0
    0.002427 322.34055 431.95090 412.0
    0.001799 322.40009 515.73840 556.0
    0.001531 322.45941 650.62848 653.0
    0.001135 322.51849 775.91998 881.0
    0.001104 322.57742 774.86578 906.0
    0.001391 322.63605 647.38672 719.0
    0.001832 322.69449 509.07358 546.0
    0.002203 322.75269 417.67523 454.0
    0.002475 322.81070 372.33212 404.0
    0.002732 322.86841 353.10309 366.0
    0.002849 322.92596 344.06747 351.0
    0.002841 322.98322 339.41779 352.0
    0.003086 323.04022 336.42999 324.0
    0.003067 323.09702 334.39212 326.0
    0.002874 323.15356 333.00192 348.0
    0.002793 323.20981 332.11945 358.0
    0.002849 323.26587 331.73151 351.0
    0.002924 323.32162 332.08173 342.0
    0.003021 323.37720 333.95715 331.0
    0.002778 323.43240 338.84988 360.0
    0.002755 323.48740 347.62433 363.0
    0.002717 323.54211 358.55350 368.0
    0.002899 323.59659 364.93008 345.0
    0.003086 323.65076 362.41092 324.0
    0.002778 323.70468 359.47476 360.0
    0.002639 323.75830 363.51752 379.0
    0.002618 323.81168 371.86734 382.0
    0.002667 323.86475 372.63605 375.0
    0.002632 323.91754 361.00809 380.0
    0.002551 323.97000 346.82465 392.0
    0.002551 324.02228 336.75519 392.0
    0.002941 324.07416 331.45203 340.0
    0.002849 324.12579 329.09457 351.0
    0.003215 324.17712 328.02448 311.0
    0.003135 324.22815 327.43716 319.0
    0.002950 324.27890 327.05548 339.0
    0.002959 324.32928 326.78809 338.0
    0.002793 324.37943 326.47836 358.0
    0.003268 324.42923 326.34729 306.0
    0.003030 324.47870 326.25690 330.0
    0.003040 324.52786 326.19873 329.0
    0.003300 324.57672 326.16693 303.0
    0.003030 324.62527 326.15814 330.0
    0.003367 324.67346 326.17017 297.0
    0.003003 324.72131 325.66269 333.0
    0.002985 324.76892 325.74176 335.0
    0.002941 324.81610 325.84189 340.0
    0.002994 324.86301 325.96722 334.0
    0.002924 324.90955 326.12357 342.0
    0.003049 324.95578 326.32071 328.0
    0.003040 325.00165 326.57288 329.0
    0.002976 325.04721 326.90341 336.0
    0.002558 325.09238 327.35104 391.0
    0.002924 325.13724 327.99994 342.0
    0.003086 325.18170 329.09058 324.0
    0.002994 325.22586 331.38403 334.0
    0.003106 325.26962 336.77121 322.0
    0.002890 325.31305 348.22241 346.0
    0.002809 325.35608 367.12796 356.0
    0.002571 325.39880 388.07739 389.0
    0.002433 325.44116 395.13757 411.0
    0.002604 325.48312 380.37195 384.0
    0.002681 325.52472 358.97556 373.0
    0.002639 325.56595 342.95023 379.0
    0.002924 325.60681 334.36243 342.0
    0.003205 325.64731 330.60559 312.0
    0.002950 325.68738 329.01776 339.0
    0.003175 325.72714 328.17245 315.0
    0.003003 325.76645 328.51181 333.0
    0.003155 325.80542 328.23004 317.0
    0.00353 325.84396 328.07907 283.0
    0.003145 325.88214 327.96817 318.0
    0.003226 325.91995 327.90762 310.0
    0.003247 325.95731 327.88477 308.0
    0.003247 325.99429 327.89185 308.0
    0.002959 326.03088 327.92334 338.0
    0.002890 326.06708 328.33160 346.0
    0.003040 326.10291 328.42126 329.0
    0.003155 326.13828 328.52997 317.0
    0.003215 326.17328 328.65741 311.0
    0.003067 326.20782 328.80405 326.0
    0.002597 326.24197 328.97073 385.0
    0.003236 326.27576 329.15930 309.0
    0.003125 326.30905 329.37167 320.0
    0.002941 326.34198 329.61118 340.0
    0.003145 326.37445 329.88141 318.0
    0.002762 326.40656 330.18768 362.0
    0.002660 326.43817 330.53589 376.0
    0.002833 326.46939 330.93457 353.0
    0.002915 326.50018 331.45541 343.0
    0.003311 326.53055 332.00394 302.0
    0.003333 326.56049 332.63379 300.0
    0.002890 326.59000 333.38144 346.0
    0.002841 326.61902 334.27985 352.0
    0.002646 326.64767 335.38071 378.0
    0.002865 326.67587 336.76788 349.0
    0.002793 326.70361 338.63474 358.0
    0.002825 326.73090 341.47580 354.0
    0.002740 326.75775 346.40466 365.0
    0.002849 326.78418 355.01224 351.0
    0.002551 326.81015 367.91867 392.0
    0.002532 326.83563 382.53510 395.0
    0.002105 326.86072 391.76532 475.0
    0.002257 326.88531 395.85025 443.0
    0.002336 326.90945 411.15286 428.0
    0.001992 326.93314 463.33914 502.0
    0.001733 326.95636 583.55530 577.0
    0.001279 326.97913 781.29260 782.0
    0.001010 327.00146 994.10052 990.0
    0.000887 327.02328 1056.83691 1128.0
    0.001091 327.04468 904.61823 917.0
    0.001558 327.06555 693.54858 642.0
    0.001898 327.08600 544.14899 527.0
    0.001931 327.10596 487.82117 518.0
    0.001942 327.12546 511.86276 515.0
    0.001616 327.14447 584.58240 619.0
    0.001366 327.16302 648.51532 732.0
    0.001389 327.18109 628.36249 720.0
    0.001567 327.19867 539.32184 638.0
    0.002088 327.21582 451.78143 479.0
    0.002457 327.23242 395.63019 407.0
    0.002740 327.24854 367.81750 365.0
    0.002994 327.26419 355.73318 334.0
    0.002899 327.27936 350.29633 345.0
    0.002985 327.29404 347.88327 335.0
    0.002577 327.30823 348.13214 388.0
    0.002959 327.32193 352.57343 338.0
    0.002793 327.33514 363.25583 358.0
    0.002545 327.34784 379.55042 393.0
    0.002849 327.36005 393.71152 351.0
    0.002404 327.37180 392.92975 416.0
    0.002770 327.38300 378.46143 361.0
    0.002857 327.39374 361.48587 350.0
    0.002924 327.40396 349.12015 342.0
    0.003106 327.41367 342.42316 322.0
    0.003279 327.42288 339.47101 305.0
    0.002890 327.43161 338.39032 346.0
    0.002688 327.43982 338.18637 372.0
    0.002882 327.44751 338.51163 347.0
    0.003236 327.45468 339.32382 309.0
    0.003096 327.46140 340.76511 323.0
    0.003030 327.46756 343.35236 330.0
    0.002950 327.47321 348.68805 339.0
    0.002915 327.47836 361.06137 343.0
    0.003040 327.48300 387.30252 329.0
    0.002625 327.48712 431.70056 381.0
    0.002611 327.49075 484.13074 383.0
    0.002331 327.49384 510.04568 429.0
    0.002755 327.49640 484.74390 363.0
    0.002481 327.49844 441.38705 403.0
    0.002611 327.50000 420.78287 383.0
    0.002398 327.50098 443.27792 417.0
    0.002179 327.50150 516.72809 459.0
    0.001818 327.50146 624.25421 550.0
    0.001786 327.50089 700.55615 560.0
    0.001815 327.49982 665.04028 551.0
    0.002092 327.49820 555.65717 478.0
    0.002433 327.49609 454.53912 411.0
    0.002611 327.49341 392.38998 383.0
    0.002786 327.49023 362.52414 359.0
    0.002941 327.48651 349.68265 340.0
    0.002660 327.48230 343.60522 376.0
    0.002899 327.47751 340.04037 345.0
    0.002646 327.47220 337.60767 378.0
    0.002890 327.46637 335.82730 346.0
    0.002924 327.45999 334.48013 342.0
    0.002817 327.45309 333.43893 355.0
    0.002857 327.44568 332.61023 350.0
    0.002770 327.43771 331.94101 361.0
    0.003215 327.42920 331.42139 311.0
    0.003067 327.42017 330.90625 326.0
    0.002976 327.41061 330.51544 336.0
    0.003135 327.40048 330.19391 319.0
    0.003401 327.38983 329.91833 294.0
    0.002967 327.37869 329.67972 337.0
    0.003021 327.36694 329.47171 331.0
    0.003040 327.35471 329.28876 329.0
    0.003436 327.34189 329.12692 291.0
    0.003077 327.32855 328.98276 325.0
    0.002907 327.31467 328.85373 344.0
    0.002833 327.30026 328.73752 353.0
    0.003155 327.28531 328.63254 317.0
    0.003135 327.26981 328.53720 319.0
    0.002778 327.25378 328.45047 360.0
    0.003049 327.23721 328.37128 328.0
    0.002959 327.22006 328.29895 338.0
    0.002786 327.20242 328.23300 359.0
    0.003049 327.18423 328.17303 328.0
    0.003125 327.16547 327.92612 320.0
    0.002770 327.14618 327.88678 361.0
    0.002933 327.12634 327.85352 341.0
    0.002967 327.10599 327.82971 337.0
    0.002825 327.08505 328.93179 354.0
    0.003021 327.06363 329.00989 331.0
    0.002833 327.04163 329.12631 353.0
    0.003040 327.01907 328.83224 329.0
    0.003390 326.99600 328.95364 295.0
    0.003049 326.97238 329.01163 328.0
    0.003322 326.94821 329.06595 301.0
    0.003268 326.92349 329.16971 306.0
    0.003257 326.89822 329.34763 307.0
    0.003155 326.87241 329.62909 317.0
    0.002907 326.84607 330.10226 344.0
    0.003040 326.81918 330.96017 329.0
    0.002681 326.79178 332.47806 373.0
    0.002985 326.76379 334.90582 335.0
    0.003165 326.73529 338.30630 316.0
    0.003040 326.70624 342.63077 329.0
    0.002732 326.67667 348.31857 366.0
    0.002833 326.64648 354.07803 353.0
    0.002625 326.61584 354.83292 381.0
    0.002732 326.58463 349.07126 366.0
    0.002817 326.55286 342.04352 355.0
    0.002786 326.52057 337.17435 359.0
    0.002695 326.48773 334.85101 371.0
    0.002849 326.45435 334.18011 351.0
    0.002849 326.42044 334.32495 351.0
    0.002994 326.38599 334.88144 334.0
    0.003215 326.35098 335.73331 311.0
    0.002994 326.31543 336.88666 334.0
    0.003049 326.27939 338.39758 328.0
    0.002941 326.24277 340.37048 340.0
    0.002994 326.20563 342.96268 334.0
    0.002915 326.16794 346.42822 343.0
    0.002618 326.12976 351.17206 382.0
    0.002825 326.09097 357.99429 354.0
    0.002347 326.05173 368.95953 426.0
    0.002387 326.01190 390.57788 419.0
    0.002155 325.97156 440.57010 464.0
    0.001650 325.93066 552.60394 606.0
    0.001314 325.88928 757.90363 761.0
    0.000927 325.84732 1032.84937 1079.0
    0.000747 325.80487 1231.43921 1339.0
    0.000859 325.76187 1158.21912 1164.0
    0.001272 325.71835 894.83392 786.0
    0.001592 325.67429 645.13080 628.0
    0.002092 325.62973 487.56284 478.0
    0.002427 325.58459 410.76974 412.0
    0.002481 325.53900 377.86621 403.0
    0.002571 325.49283 362.70877 389.0
    0.002674 325.44617 354.11642 374.0
    0.002793 325.39896 348.36990 358.0
    0.003236 325.35123 344.23157 309.0
    0.003125 325.30298 341.13699 320.0
    0.002874 325.25421 338.76758 348.0
    0.002755 325.20496 336.91888 363.0
    0.003279 325.15515 335.45087 305.0
    0.002793 325.10486 334.26633 358.0
    0.003012 325.05402 333.30856 332.0
    0.002833 325.00272 332.67001 353.0
    0.003003 324.95081 332.00604 333.0
    0.002770 324.89850 331.94693 361.0
    0.002849 324.84561 331.55148 351.0
    0.003067 324.79224 331.24341 326.0
    0.002817 324.73834 331.01340 355.0
    0.002710 324.68396 330.85645 369.0
    0.002786 324.62903 330.76990 359.0
    0.003311 324.57367 330.75439 302.0
    0.002857 324.51773 330.81339 350.0
    0.003021 324.46133 330.95367 331.0
    0.002907 324.40442 331.18677 344.0
    0.002915 324.34705 331.65933 343.0
    0.002688 324.28912 332.14191 372.0
    0.002747 324.23077 332.87125 364.0
    0.002849 324.17181 333.74789 351.0
    0.002506 324.11246 334.92117 399.0
    0.002778 324.05258 336.51013 360.0
    0.002770 323.99222 338.70395 361.0
    0.002755 323.93134 341.88165 363.0
    0.002674 323.87003 347.03839 374.0
    0.002481 323.80820 357.29269 403.0
    0.002299 323.74591 380.92416 435.0
    0.002123 323.68307 433.09531 471.0
    0.001664 323.61984 525.74597 601.0
    0.001264 323.55609 648.36749 791.0
    0.001028 323.49188 732.48840 973.0
    0.001116 323.42712 694.94012 896.0
    0.001548 323.36200 577.67224 646.0
    0.001953 323.29636 468.75662 512.0
    0.002370 323.23026 401.20685 422.0
    0.002564 323.16364 369.18552 390.0
    0.002513 323.09659 356.60086 398.0
    0.002849 323.02905 352.34091 351.0
    0.002463 322.96112 352.05118 406.0
    0.002625 322.89264 355.41336 381.0
    0.002653 322.82376 365.21100 377.0
    0.002427 322.75439 388.05981 412.0
    0.002212 322.68454 434.80560 452.0
    0.002016 322.61432 512.15643 496.0
    0.001873 322.54358 613.77814 534.0
    0.001541 322.47244 710.84003 649.0
    0.001422 322.40079 765.06744 703.0
    0.001439 322.32880 717.91742 695.0
    0.001828 322.25626 596.20874 547.0
    0.002242 322.18332 482.51642 446.0
    0.002410 322.10992 410.43600 415.0
    0.002457 322.03613 375.96780 407.0
    0.002591 321.96185 364.62653 386.0
    0.002320 321.88718 368.21185 431.0
    0.002532 321.81204 386.79599 395.0
    0.002110 321.73651 421.42865 474.0
    0.001927 321.66052 463.32556 519.0
    0.001894 321.58417 486.77692 528.0
    0.001802 321.50729 475.60498 555.0
    0.001938 321.43011 441.14914 516.0
    0.002445 321.35239 399.28345 409.0
    0.002778 321.27438 368.28793 360.0
    0.002833 321.19586 350.64856 353.0
    0.002660 321.11700 342.19742 376.0
    0.002865 321.03766 338.39899 349.0
    0.002545 320.95798 336.59882 393.0
    0.002786 320.87784 335.68738 359.0
    0.002899 320.79736 335.28989 345.0
    0.002857 320.71640 335.28061 350.0
    0.003135 320.63513 335.62048 319.0
    0.002778 320.55338 336.31421 360.0
    0.002809 320.47134 336.91687 356.0
    0.002865 320.38882 338.50418 349.0
    0.002532 320.30600 340.70694 395.0
    0.002639 320.22272 343.74915 379.0
    0.002778 320.13910 348.03384 360.0
    0.002237 320.05508 354.47983 447.0
    0.002299 319.97070 365.77295 435.0
    0.001957 319.88589 390.00119 511.0
    0.001845 319.80081 445.74222 542.0
    0.001443 319.71527 559.62524 693.0
    0.000949 319.62939 740.87048 1054.0
    0.000769 319.54318 936.20526 1301.0
    0.000732 319.45654 1002.43549 1367.0
    0.000910 319.36963 868.61230 1099.0
    0.001311 319.28232 668.50385 763.0
    0.001695 319.19470 514.46509 590.0
    0.002028 319.10663 428.80533 493.0
    0.002208 319.01834 392.09952 453.0
    0.002591 318.92963 379.00458 386.0
    0.002463 318.84061 375.89529 406.0
    0.002304 318.75122 378.43094 434.0
    0.002571 318.66150 386.58353 389.0
    0.002237 318.57144 401.45206 447.0
    0.002066 318.48108 427.99365 484.0
    0.001838 318.39038 483.00949 544.0
    0.001605 318.29938 610.08002 623.0
    0.001196 318.20801 870.94489 836.0
    0.000902 318.11636 1281.77173 1109.0
    0.000624 318.02435 1710.90283 1602.0
    0.000556 317.93210 1829.32019 1800.0
    0.000674 317.83945 1505.80469 1484.0
    0.001074 317.74658 1053.09741 931.0
    0.001567 317.65335 709.18579 638.0
    0.001894 317.55988 518.15356 528.0
    0.002288 317.46603 431.16403 437.0
    0.002558 317.37195 393.25507 391.0
    0.002695 317.27753 374.04877 371.0
    0.002564 317.18286 362.60568 390.0
    0.002653 317.08789 354.40149 377.0
    0.002801 316.99265 348.58771 357.0
    0.002874 316.89709 344.54785 348.0
    0.002967 316.80133 341.78305 337.0
    0.002725 316.70520 339.55716 367.0
    0.003077 316.60892 337.05435 325.0
    0.002825 316.51227 334.34906 354.0
    0.002809 316.41541 332.00507 356.0
    0.002882 316.31824 330.23209 347.0
    0.002874 316.22089 328.96735 348.0
    0.002882 316.12320 328.06317 347.0
    0.002915 316.02533 327.41574 343.0
    0.003115 315.92715 326.97937 321.0
    0.003125 315.82880 326.77219 320.0
    0.003205 315.73013 325.94467 312.0
    0.002762 315.63123 328.53806 362.0
    0.002841 315.53214 329.35794 352.0
    0.002933 315.43277 330.85065 341.0
    0.002825 315.33328 333.87888 354.0
    0.002778 315.23343 340.90939 360.0
    0.002463 315.13351 357.02118 406.0
    0.002160 315.03323 388.21405 463.0
    0.002028 314.93283 433.94217 493.0
    0.001715 314.83215 476.31671 583.0
    0.001618 314.73132 479.85706 618.0
    0.001905 314.63022 441.02002 525.0
    0.002304 314.52899 397.60489 434.0
    0.002584 314.42749 365.24188 387.0
    0.002667 314.32590 348.62579 375.0
    0.002762 314.22400 342.12503 362.0
    0.002747 314.12201 340.46280 364.0
    0.003125 314.01974 339.17764 320.0
    0.002688 313.91742 341.47592 372.0
    0.002874 313.81479 346.01251 348.0
    0.002558 313.71213 355.55530 391.0
    0.002232 313.60916 377.50427 448.0
    0.002299 313.50610 424.72339 435.0
    0.002058 313.40286 507.59103 486.0
    0.001447 313.29947 613.59216 691.0
    0.001314 313.19589 685.14801 761.0
    0.001374 313.09219 653.71350 728.0
    0.001855 312.98831 555.37677 539.0
    0.001835 312.88434 464.10577 545.0
    0.002481 312.78015 408.07599 403.0
    0.002387 312.67593 383.35611 419.0
    0.002604 312.57147 376.69980 384.0
    0.002463 312.46698 378.81311 406.0
    0.002611 312.36227 386.28925 383.0
    0.002398 312.25751 399.42584 417.0
    0.002179 312.15256 422.42291 459.0
    0.002132 312.04755 468.90652 469.0
    0.001835 311.94238 574.48260 545.0
    0.001395 311.83716 802.78259 717.0
    0.001028 311.73178 1210.60059 973.0
    0.000754 311.62634 1749.91150 1327.0
    0.000596 311.52075 2155.97144 1679.0
    0.000658 311.41507 2052.52905 1519.0
    0.000882 311.30936 1554.97461 1134.0
    0.001229 311.20349 1057.53882 814.0
    0.001520 311.09763 736.90784 658.0
    0.001706 310.99158 587.73474 586.0
    0.001698 310.88556 550.38898 589.0
    0.001488 310.77939 597.63031 672.0
    0.001289 310.67322 765.03650 776.0
    0.000937 310.56689 1126.87048 1067.0
    0.000634 310.46060 1702.69458 1578.0
    0.000522 310.35419 2313.08228 1917.0
    0.000485 310.24774 2502.14136 2061.0
    0.000644 310.14124 2061.05444 1552.0
    0.001056 310.03470 1413.89111 947.0
    0.001466 309.92810 909.58490 682.0
    0.001776 309.82153 622.78638 563.0
    0.002037 309.71481 489.53308 491.0
    0.002283 309.60818 431.00983 438.0
    0.002415 309.50140 401.65512 414.0
    0.002439 309.39471 383.97495 410.0
    0.002551 309.28793 372.76526 392.0
    0.002604 309.18118 366.65747 384.0
    0.002717 309.07434 365.39523 368.0
    0.002381 308.96759 367.40689 420.0
    0.002304 308.86078 367.71634 434.0
    0.002309 308.75397 362.35199 433.0
    0.002451 308.64716 354.07715 408.0
    0.002353 308.54037 349.14435 425.0
    0.002551 308.43359 350.02289 392.0
    0.002545 308.32687 354.57599 393.0
    0.002584 308.22003 356.20279 387.0
    0.002494 308.11337 349.86734 401.0
    0.002950 308.00665 339.91379 339.0
    0.003021 307.89996 331.66467 331.0
    0.002950 307.79333 326.73532 339.0
    0.002915 307.68674 324.55771 343.0
    0.003115 307.58014 323.91968 321.0
    0.002653 307.47363 323.62732 377.0
    0.002778 307.36713 322.72168 360.0
    0.002899 307.26074 321.39029 345.0
    0.002950 307.15436 318.04071 339.0
    0.002841 307.04803 317.53763 352.0
    0.003067 306.94180 317.54367 326.0
    0.003195 306.83557 317.99683 313.0
    0.002809 306.72955 318.90305 356.0
    0.003086 306.62347 320.41183 324.0
    0.003236 306.51758 322.97708 309.0
    0.002899 306.41168 328.03586 345.0
    0.002375 306.30591 339.73840 421.0
    0.002717 306.20020 366.18683 368.0
    0.002252 306.09460 417.34961 444.0
    0.002092 305.98911 490.34525 478.0
    0.001709 305.88373 562.74506 585.0
    0.001577 305.77841 573.76904 634.0
    0.001704 305.67325 512.20447 587.0
    0.002288 305.56815 435.29813 437.0
    0.002604 305.46326 381.92380 384.0
    0.002564 305.35837 360.14236 390.0
    0.002801 305.25369 363.16986 357.0
    0.002725 305.14908 378.78027 367.0
    0.002525 305.04468 389.59995 396.0
    0.002597 304.94034 379.85681 385.0
    0.002825 304.83618 357.04135 354.0
    0.002688 304.73212 336.06201 372.0
    0.003236 304.62827 322.57483 309.0
    0.003058 304.52448 315.57376 327.0
    0.003096 304.42093 312.26923 323.0
    0.002924 304.31747 310.53873 342.0
    0.003165 304.21426 309.44318 316.0
    0.003030 304.11111 308.64951 330.0
    0.003058 304.00824 308.04187 327.0
    0.003247 303.90546 307.53036 308.0
    0.003236 303.80295 307.15771 309.0
    0.003378 303.70050 306.86761 296.0
    0.003356 303.59830 306.64984 298.0
    0.003049 303.49628 306.49973 328.0
    0.003040 303.39447 306.41849 329.0
    0.003226 303.29279 306.41321 310.0
    0.003012 303.19138 306.49487 332.0
    0.002941 303.09012 306.69849 340.0
    0.003401 302.98914 307.06894 294.0
    0.003040 302.88828 307.71405 329.0
    0.003021 302.78772 308.92157 331.0
    0.002924 302.68726 311.52881 342.0
    0.002825 302.58710 317.57986 354.0
    0.002890 302.48721 330.48264 346.0
    0.002747 302.38742 352.85950 364.0
    0.002632 302.28802 381.35211 380.0
    0.002387 302.18875 400.77637 419.0
    0.002469 302.08978 392.39157 405.0
    0.002525 301.99097 364.90204 396.0
    0.002941 301.89249 338.46500 340.0
    0.002833 301.79419 321.29974 353.0
    0.003003 301.69620 312.35471 333.0
    0.003165 301.59842 308.74515 316.0
    0.003300 301.50098 307.54276 303.0
    0.003322 301.40372 307.96268 301.0
    0.003300 301.30679 310.37329 303.0
    0.003021 301.21005 315.18137 331.0
    0.003067 301.11371 321.34259 326.0
    0.003236 301.01752 325.11685 309.0
    0.003401 300.92172 322.25351 294.0
    0.003049 300.82611 315.57800 328.0
    0.003448 300.73087 309.44901 290.0
    0.003175 300.63586 305.67493 315.0
    0.003155 300.54120 303.64197 317.0
    0.003145 300.44678 302.66882 318.0
    0.003067 300.35272 302.14746 326.0
    0.002924 300.25891 301.80222 342.0
    0.003106 300.16550 301.53824 322.0
    0.002950 300.07230 301.32196 339.0
    0.003205 299.97952 301.16077 312.0
    0.003322 299.88696 301.00372 301.0
    0.003279 299.79480 300.86624 305.0
    0.00353 299.70291 300.74463 283.0
    0.00353 299.61139 300.63663 283.0
    0.003155 299.52017 300.54065 317.0
    0.003125 299.42935 300.45584 320.0
    0.003135 299.33881 300.38181 319.0
    0.00360 299.24866 300.31860 278.0
    0.002941 299.15878 300.26660 340.0
    0.003175 299.06934 300.22675 315.0
    0.003067 298.98016 300.20013 326.0
    0.002849 298.89148 300.36151 351.0
    0.003030 298.80304 300.37653 330.0
    0.003145 298.71497 300.41309 318.0
    0.003096 298.62732 300.47476 323.0
    0.003344 298.53998 300.56921 299.0
    0.003021 298.45309 300.70364 331.0
    0.003300 298.36649 300.76758 303.0
    0.003448 298.28036 301.02560 290.0
    0.003165 298.19452 301.37274 316.0
    0.003413 298.10913 301.84229 293.0
    0.003155 298.02411 302.49045 317.0
    0.003344 297.93951 303.42947 299.0
    0.002959 297.85526 304.95166 338.0
    0.002890 297.77145 307.84860 346.0
    0.003257 297.68799 313.87079 307.0
    0.002959 297.60504 325.71619 338.0
    0.002817 297.52237 345.20517 355.0
    0.002564 297.44022 371.15167 390.0
    0.002232 297.35840 396.77121 448.0
    0.002198 297.27707 418.18820 455.0
    0.002257 297.19608 439.51495 443.0
    0.002045 297.11560 448.29074 489.0
    0.002227 297.03546 424.75229 449.0
    0.002404 296.95581 383.42508 416.0
    0.002618 296.87653 347.95035 382.0
    0.002717 296.79779 326.87851 368.0
    0.002959 296.71936 318.57437 338.0
    0.003096 296.64148 318.16888 323.0
    0.002857 296.56396 320.71646 350.0
    0.002985 296.48697 321.18109 335.0
    0.002825 296.41037 317.30643 354.0
    0.002890 296.33426 312.06570 346.0
    0.003003 296.25854 308.20331 333.0
    0.002950 296.18335 306.50656 339.0
    0.003077 296.10858 306.94189 325.0
    0.003165 296.03430 310.15787 316.0
    0.002732 295.96045 318.82587 366.0
    0.002625 295.88712 337.54492 381.0
    0.002577 295.81421 369.24799 388.0
    0.002457 295.74182 407.68994 407.0
    0.002212 295.66983 430.49380 452.0
    0.002242 295.59845 415.18677 446.0
    0.002381 295.52740 377.42657 420.0
    0.002967 295.45694 342.85275 337.0
    0.002933 295.38693 320.91193 341.0
    0.003165 295.31738 310.00540 316.0
    0.003021 295.24841 305.32413 331.0
    0.003115 295.17987 303.36209 321.0
    0.002747 295.11188 302.59000 364.0
    0.003040 295.04431 302.58594 329.0
    0.003257 294.97729 303.49445 307.0
    0.002915 294.91077 306.14453 343.0
    0.002933 294.84479 312.65506 341.0
    0.003049 294.77927 325.60876 328.0
    0.002865 294.71432 345.73315 349.0
    0.002915 294.64981 366.72495 343.0
    0.002445 294.58588 373.14917 409.0
    0.002747 294.52240 357.96198 364.0
    0.003106 294.45953 335.30566 322.0
    0.003106 294.39709 317.15216 322.0
    0.003106 294.33527 306.56024 322.0
    0.002793 294.27393 301.47562 358.0
    0.003049 294.21313 299.01730 328.0
    0.003175 294.15283 297.85254 315.0
    0.002994 294.09314 297.12582 334.0
    0.003185 294.03391 296.60580 314.0
    0.003322 293.97528 296.21069 301.0
    0.003425 293.91714 295.90051 292.0
    0.003205 293.85959 295.65225 312.0
    0.003356 293.80255 295.42831 298.0
    0.003145 293.74606 295.26590 318.0
    0.00353 293.69016 295.13202 283.0
    0.00366 293.63480 295.02377 273.0
    0.003155 293.57996 294.93826 317.0
    0.003195 293.52570 294.87427 313.0
    0.003175 293.47198 294.83163 315.0
    0.002950 293.41888 294.81128 339.0
    0.003155 293.36627 294.81534 317.0
    0.003040 293.31427 294.84781 329.0
    0.003067 293.26279 294.91440 326.0
    0.003086 293.21194 295.02380 324.0
    0.003322 293.16159 295.02271 301.0
    0.003077 293.11191 295.27097 325.0
    0.002950 293.06271 296.06860 339.0
    0.003086 293.01410 296.60223 324.0
    0.002865 292.96606 297.41019 349.0
    0.00353 292.91864 299.56161 283.0
    0.002874 292.87180 302.57437 348.0
    0.002817 292.82553 309.40857 355.0
    0.002817 292.77982 323.49673 355.0
    0.002532 292.73471 346.90042 395.0
    0.002320 292.69025 374.99249 431.0
    0.002242 292.64627 391.62100 446.0
    0.002294 292.60294 380.78671 436.0
    0.002519 292.56018 353.65546 397.0
    0.002890 292.51807 328.56192 346.0
    0.002801 292.47644 312.34860 357.0
    0.003125 292.43552 304.26028 320.0
    0.002976 292.39511 300.73840 336.0
    0.003125 292.35538 299.20172 320.0
    0.002924 292.31619 298.44202 342.0
    0.003236 292.27765 298.03430 309.0
    0.002770 292.23965 297.83618 361.0
    0.003460 292.20233 297.79239 289.0
    0.003077 292.16556 297.87726 325.0
    0.003021 292.12943 300.05817 331.0
    0.003175 292.09387 300.49570 315.0
    0.003145 292.05896 301.10449 318.0
    0.002882 292.02463 301.93637 347.0
    0.002778 291.99094 303.02353 360.0
    0.002725 291.95782 304.32617 367.0
    0.002833 291.92535 305.69159 353.0
    0.002695 291.89349 307.06494 371.0
    0.002899 291.86224 308.71027 345.0
    0.002941 291.83163 310.94836 340.0
    0.002762 291.80161 314.05371 362.0
    0.002985 291.77222 318.44415 335.0
    0.002681 291.74347 325.16013 373.0
    0.002681 291.71530 337.22098 373.0
    0.002584 291.68781 361.88632 387.0
    0.002342 291.66086 411.59027 427.0
    0.002179 291.63461 497.68570 459.0
    0.001653 291.60892 616.80243 605.0
    0.001486 291.58392 735.10956 673.0
    0.001366 291.55951 809.31696 732.0
    0.001255 291.53574 868.21893 797.0
    0.001058 291.51257 941.68964 945.0
    0.000915 291.49005 954.42865 1093.0
    0.001072 291.46817 831.78802 933.0
    0.001342 291.44690 650.94189 745.0
    0.001876 291.42627 502.52155 533.0
    0.002066 291.40628 412.66525 484.0
    0.002198 291.38693 369.31711 455.0
    0.002571 291.36816 351.17813 389.0
    0.002703 291.35010 344.39935 370.0
    0.002564 291.33261 342.78323 390.0
    0.002660 291.31580 344.52438 376.0
    0.002320 291.29959 349.52322 431.0
    0.002257 291.28406 358.81839 443.0
    0.002160 291.26910 376.03610 463.0
    0.001869 291.25482 412.39340 535.0
    0.001610 291.24118 496.44373 621.0
    0.001277 291.22818 677.77344 783.0
    0.000892 291.21579 1000.22119 1121.0
    0.000649 291.20404 1429.90076 1541.0
    0.000470 291.19293 1771.27197 2126.0
    0.000457 291.18250 1727.76013 2186.0
    0.000568 291.17264 1344.31689 1760.0
    0.000853 291.16345 924.90143 1173.0
    0.001376 291.15488 629.09772 727.0
    0.001695 291.14697 469.26080 590.0
    0.002179 291.13971 396.03125 459.0
    0.002273 291.13309 363.01904 440.0
    0.002762 291.12708 347.69150 362.0
    0.002674 291.12170 336.73096 374.0
    0.002611 291.11700 328.98785 383.0
    0.002646 291.11292 323.23410 378.0
    0.002755 291.10947 318.84714 363.0
    0.002941 291.10666 315.44492 340.0
    0.002882 291.10449 312.76422 347.0
    0.002941 291.10297 310.63232 340.0
    0.002959 291.10208 308.92175 338.0
    0.003115 291.10181 307.54633 321.0
    0.002976 291.10220 306.43948 336.0
    0.003021 291.10324 305.12021 331.0
    0.002924 291.10489 304.44366 342.0
    0.003165 291.10721 303.92807 316.0
    0.003012 291.11011 302.78116 332.0
    0.002732 291.11371 302.57410 366.0
    0.002778 291.11789 302.48599 360.0
    0.002941 291.12274 302.51331 340.0
    0.003049 291.12823 302.65628 328.0
    0.003003 291.13434 303.12424 333.0
    0.002857 291.14108 303.52573 350.0
    0.003236 291.14847 304.06964 309.0
    0.002882 291.15646 304.77390 347.0
    0.003333 291.16510 305.87329 300.0
    0.002857 291.17438 306.99658 350.0
    0.002924 291.18433 308.39142 342.0
    0.003175 291.19482 310.12039 315.0
    0.002604 291.20599 312.27554 384.0
    0.002994 291.21780 314.97791 334.0
    0.003040 291.23022 318.40808 329.0
    0.002513 291.24329 322.81714 398.0
    0.002747 291.25699 328.59567 364.0
    0.002618 291.27127 336.34549 382.0
    0.002320 291.28622 345.26178 431.0
    0.002364 291.30179 362.15268 423.0
    0.002083 291.31796 393.33966 480.0
    0.001757 291.33475 461.35666 569.0
    0.001342 291.35217 611.64874 745.0
    0.001076 291.37024 898.00366 929.0
    0.000680 291.38889 1324.84973 1470.0
    0.000451 291.40817 1756.83716 2216.0
    0.000390 291.42807 1887.35779 2561.0
    0.000498 291.44861 1585.15540 2010.0
    0.000784 291.46973 1128.59363 1276.0
    0.001258 291.49149 758.10590 795.0
    0.001531 291.51385 536.17755 653.0
    0.002041 291.53680 428.36597 490.0
    0.002288 291.56042 380.40726 437.0
    0.002273 291.58459 357.44467 440.0
    0.002681 291.60944 344.33234 373.0
    0.002762 291.63483 335.85291 362.0
    0.002506 291.66086 330.19720 399.0
    0.002667 291.68747 326.71417 375.0
    0.002564 291.71472 325.45462 390.0
    0.002519 291.74252 327.65869 397.0
    0.002370 291.77097 336.65216 422.0
    0.002257 291.80002 357.61154 443.0
    0.002114 291.82965 393.72577 473.0
    0.001653 291.85986 438.80872 605.0
    0.001592 291.89069 470.74030 628.0
    0.001736 291.92209 468.39307 576.0
    0.001848 291.95407 452.49225 541.0
    0.001980 291.98669 453.05557 505.0
    0.001757 292.01987 470.63672 569.0
    0.001667 292.05365 475.15717 600.0
    0.002008 292.08798 442.77805 498.0
    0.002174 292.12296 393.89822 460.0
    0.002469 292.15845 353.76605 405.0
    0.002326 292.19458 328.42178 430.0
    0.002915 292.23123 315.57159 343.0
    0.002732 292.26852 309.56689 366.0
    0.002994 292.30630 306.53717 334.0
    0.003021 292.34476 304.72787 331.0
    0.003165 292.38370 303.52048 316.0
    0.002801 292.42328 302.69659 357.0
    0.002809 292.46335 302.16949 356.0
    0.003049 292.50409 301.90570 328.0
    0.003040 292.54529 301.92719 329.0
    0.003058 292.58710 302.41833 327.0
    0.002874 292.62946 303.78986 348.0
    0.002695 292.67239 307.26733 371.0
    0.002941 292.71585 312.64389 340.0
    0.002597 292.75989 325.70477 385.0
    0.002404 292.80447 342.34174 416.0
    0.002381 292.84958 354.50961 420.0
    0.002674 292.89526 351.62589 374.0
    0.002674 292.94150 336.77567 374.0
    0.003012 292.98822 321.34845 332.0
    0.002740 293.03555 310.83362 365.0
    0.003077 293.08340 305.48895 325.0
    0.003030 293.13181 303.46106 330.0
    0.002793 293.18066 303.08826 358.0
    0.002747 293.23016 303.56509 364.0
    0.003106 293.28009 304.78159 322.0
    0.002933 293.33063 307.25363 341.0
    0.002976 293.38162 312.34726 336.0
    0.003049 293.43323 322.21082 328.0
    0.002786 293.48526 338.24631 359.0
    0.002688 293.53787 358.16553 372.0
    0.002695 293.59097 372.92200 371.0
    0.002667 293.64459 372.23334 375.0
    0.002439 293.69870 363.19623 410.0
    0.002398 293.75330 362.14035 417.0
    0.001934 293.80847 385.54288 517.0
    0.001934 293.86407 451.00952 517.0
    0.001672 293.92026 569.43561 598.0
    0.001208 293.97684 720.88684 828.0
    0.000956 294.03400 829.03729 1046.0
    0.001076 294.09158 797.01202 929.0
    0.001280 294.14972 657.02350 781.0
    0.001815 294.20828 512.86133 551.0
    0.002179 294.26740 412.64246 459.0
    0.002632 294.32690 359.37616 380.0
    0.002695 294.38696 335.30423 371.0
    0.002653 294.44745 325.49933 377.0
    0.003058 294.50848 322.53406 327.0
    0.002625 294.56989 324.25662 381.0
    0.002681 294.63184 329.76202 373.0
    0.003058 294.69418 336.50803 327.0
    0.002793 294.75705 339.08282 358.0
    0.002660 294.82031 335.31436 376.0
    0.002695 294.88406 331.29614 371.0
    0.002825 294.94827 333.85065 354.0
    0.002475 295.01294 346.41672 404.0
    0.002331 295.07803 367.15607 429.0
    0.001949 295.14359 387.42490 513.0
    0.002053 295.20956 393.48730 487.0
    0.001957 295.27600 377.51483 511.0
    0.002188 295.34280 352.17957 457.0
    0.002725 295.41013 330.96011 367.0
    0.002924 295.47781 317.97940 342.0
    0.002660 295.54599 311.68100 376.0
    0.002994 295.61450 309.14346 334.0
    0.003257 295.68353 308.31491 307.0
    0.003077 295.75287 308.27771 325.0
    0.003195 295.82272 308.73502 313.0
    0.002899 295.89288 309.63577 345.0
    0.002950 295.96356 311.05508 339.0
    0.002849 296.03455 313.25363 351.0
    0.003115 296.10599 316.98969 321.0
    0.003195 296.17780 323.98062 313.0
    0.002591 296.25000 337.49615 386.0
    0.002488 296.32260 360.10727 402.0
    0.002278 296.39554 390.50488 439.0
    0.002217 296.46893 419.08859 451.0
    0.002033 296.54263 432.29211 492.0
    0.001961 296.61679 440.45508 510.0
    0.002079 296.69122 478.48575 481.0
    0.001718 296.76614 575.23486 582.0
    0.001353 296.84131 733.94348 739.0
    0.001073 296.91693 903.45325 932.0
    0.001027 296.99283 979.60852 974.0
    0.001089 297.06915 928.53638 918.0
    0.001353 297.14578 809.18457 739.0
    0.001458 297.22281 659.40741 686.0
    0.002132 297.30011 526.08789 469.0
    0.002268 297.37781 438.22714 441.0
    0.002611 297.45578 393.90363 383.0
    0.002710 297.53418 377.12784 369.0
    0.002538 297.61279 368.49866 394.0
    0.002907 297.69180 355.49881 344.0
    0.002882 297.77112 339.96576 347.0
    0.002915 297.85077 327.04422 343.0
    0.003058 297.93073 318.47653 327.0
    0.003115 298.01099 313.49054 321.0
    0.003155 298.09155 310.61728 317.0
    0.002915 298.17242 308.70554 343.0
    0.002778 298.25360 307.44174 360.0
    0.002933 298.33508 306.49182 341.0
    0.002899 298.41681 305.76584 345.0
    0.002874 298.49887 305.21555 348.0
    0.003086 298.58118 304.81473 324.0
    0.003125 298.66385 304.54977 320.0
    0.00357 298.74667 304.42154 280.0
    0.002732 298.82993 304.45386 366.0
    0.003436 298.91330 304.73346 291.0
    0.003135 298.99704 305.53787 319.0
    0.003067 299.08096 307.58615 326.0
    0.003145 299.16522 312.22485 318.0
    0.003279 299.24966 320.87515 305.0
    0.002732 299.33444 333.33221 366.0
    0.002725 299.41940 345.31799 367.0
    0.002584 299.50461 348.24701 387.0
    0.002924 299.59006 339.22449 342.0
    0.003135 299.67569 326.02313 319.0
    0.003096 299.76166 315.14017 323.0
    0.003195 299.84778 308.63272 313.0
    0.003125 299.93417 305.41452 320.0
    0.003497 300.02069 303.96854 286.0
    0.003096 300.10754 303.30066 323.0
    0.003049 300.19449 302.90930 328.0
    0.003135 300.28177 301.91885 319.0
    0.003185 300.36914 301.78003 314.0
    0.003145 300.45679 301.69254 318.0
    0.003497 300.54456 301.32230 286.0
    0.003040 300.63260 301.31332 329.0
    0.003460 300.72073 301.32358 289.0
    0.002941 300.80914 301.34854 340.0
    0.003125 300.89764 301.38501 320.0
    0.002941 300.98642 301.43066 340.0
    0.003077 301.07523 301.43234 325.0
    0.003279 301.16428 301.49380 305.0
    0.003106 301.25351 301.56021 322.0
    0.003125 301.34286 301.63071 320.0
    0.003247 301.43237 301.70486 308.0
    0.002915 301.52203 301.78223 343.0
    0.003322 301.61185 301.86255 301.0
    0.00366 301.70181 301.94553 273.0
    0.003236 301.79190 302.03107 309.0
    0.00355 301.88211 302.11914 282.0
    0.003425 301.97241 302.20981 292.0
    0.003257 302.06293 302.30331 307.0
    0.002985 302.15344 302.39966 335.0
    0.003185 302.24423 302.49957 314.0
    0.003175 302.33496 302.60315 315.0
    0.002882 302.42593 302.72159 347.0
    0.003175 302.51691 302.83627 315.0
    0.003067 302.60809 302.95859 326.0
    0.003003 302.69925 303.09052 333.0
    0.003155 302.79062 303.23581 317.0
    0.003021 302.88193 303.39923 331.0
    0.003448 302.97348 303.59018 290.0
    0.003125 303.06494 303.78091 320.0
    0.003058 303.15662 304.10150 327.0
    0.002915 303.24829 304.68939 343.0
    0.002833 303.34000 305.87839 353.0
    0.003268 303.43185 308.24213 306.0
    0.003165 303.52368 312.22452 316.0
    0.002967 303.61566 317.37955 337.0
    0.00356 303.70755 321.46606 281.0
    0.003195 303.79959 321.18997 313.0
    0.002865 303.89160 316.92236 349.0
    0.003030 303.98370 312.03564 330.0
    0.003205 304.07578 308.47748 312.0
    0.00361 304.16794 306.50793 277.0
    0.003145 304.26004 305.63107 318.0
    0.003289 304.35223 305.28369 304.0
    0.003049 304.44437 305.15427 328.0
    0.003236 304.53662 305.11246 309.0
    0.002994 304.62875 305.11343 334.0
    0.00362 304.72098 305.14084 276.0
    0.003401 304.81311 305.18658 294.0
    0.00380 304.90527 305.24634 263.0
    0.002674 304.99744 305.31741 374.0
    0.003247 305.08957 305.39819 308.0
    0.003226 305.18167 305.48828 310.0
    0.003021 305.27377 305.59357 331.0
    0.003155 305.36578 305.70529 317.0
    0.003106 305.45782 305.83289 322.0
    0.003268 305.54980 305.98703 306.0
    0.003356 305.64172 306.20023 298.0
    0.003436 305.73358 306.56021 291.0
    0.003236 305.82544 307.25009 309.0
    0.003058 305.91718 308.50800 327.0
    0.002825 306.00891 310.41977 354.0
    0.002941 306.10049 312.55957 340.0
    0.002849 306.19214 313.73236 351.0
    0.003175 306.28357 312.92737 315.0
    0.003003 306.37503 310.99951 333.0
    0.003205 306.46631 309.21356 312.0
    0.003300 306.55759 308.06522 303.0
    0.002890 306.64871 307.50797 346.0
    0.003247 306.73984 307.30469 308.0
    0.003096 306.83072 307.29315 323.0
    0.002793 306.92163 307.31857 358.0
    0.003279 307.01236 307.37387 305.0
    0.003300 307.10291 307.44696 303.0
    0.003096 307.19348 307.53497 323.0
    0.003185 307.28378 307.63806 314.0
    0.003289 307.37408 307.76337 304.0
    0.003215 307.46417 307.90839 311.0
    0.003279 307.55420 308.18530 305.0
    0.003003 307.64398 308.68542 333.0
    0.003300 307.73373 309.54572 303.0
    0.003125 307.82324 310.77356 320.0
    0.003185 307.91269 312.04062 314.0
    0.003175 308.00186 312.57953 315.0
    0.003268 308.09100 311.96957 306.0
    0.003096 308.17984 310.86450 323.0
    0.002976 308.26865 309.93900 336.0
    0.003257 308.35715 309.42514 307.0
    0.003135 308.44559 309.29486 319.0
    0.003300 308.53372 309.48633 303.0
    0.003195 308.62177 310.01776 313.0
    0.002950 308.70959 310.92224 339.0
    0.003012 308.79721 312.06287 332.0
    0.002725 308.88461 312.93427 367.0
    0.003040 308.97183 312.87042 329.0
    0.003279 309.05887 312.02289 305.0
    0.003268 309.14563 311.09012 306.0
    0.003215 309.23224 310.45224 311.0
    0.003226 309.31857 310.15195 310.0
    0.003247 309.40469 310.08453 308.0
    0.003226 309.49063 310.14072 310.0
    0.003300 309.57626 310.26141 303.0
    0.003040 309.66171 310.42981 329.0
    0.003030 309.74689 310.65576 330.0
    0.002994 309.83185 310.97662 334.0
    0.003226 309.91650 311.55643 310.0
    0.003367 310.00098 312.74332 297.0
    0.003012 310.08511 315.16858 332.0
    0.003049 310.16907 319.45966 328.0
    0.002976 310.25266 325.41827 336.0
    0.003205 310.33609 330.99438 312.0
    0.002740 310.41916 332.22412 365.0
    0.003155 310.50201 327.99939 317.0
    0.003236 310.58453 321.98724 309.0
    0.002985 310.66675 317.11819 335.0
    0.003106 310.74875 314.17999 322.0
    0.003077 310.83035 312.75195 325.0
    0.003497 310.91177 312.36121 286.0
    0.003390 310.99277 312.11694 295.0
    0.003040 311.07361 312.01379 329.0
    0.002924 311.15396 311.97433 342.0
    0.003185 311.23413 311.97122 314.0
    0.003175 311.31390 311.99219 315.0
    0.003145 311.39343 312.02600 318.0
    0.003279 311.47250 312.07779 305.0
    0.003195 311.55139 312.13992 313.0
    0.003096 311.62982 312.21017 323.0
    0.003215 311.70801 312.28760 311.0
    0.003205 311.78577 312.37106 312.0
    0.002933 311.86325 312.46039 341.0
    0.00356 311.94031 312.55511 281.0
    0.003145 312.01706 312.65543 318.0
    0.002959 312.09344 312.76144 338.0
    0.003205 312.16946 312.87360 312.0
    0.003279 312.24509 313.11880 305.0
    0.003115 312.32040 313.25232 321.0
    0.002874 312.39529 314.36563 348.0
    0.003106 312.46982 314.56839 322.0
    0.003115 312.54398 314.78781 321.0
    0.003040 312.61774 315.03058 329.0
    0.003096 312.69107 315.29346 323.0
    0.002793 312.76407 315.58508 358.0
    0.003185 312.83661 315.91159 314.0
    0.003021 312.90884 316.28204 331.0
    0.003165 312.98059 316.70740 316.0
    0.003049 313.05200 317.20444 328.0
    0.003012 313.12292 317.79477 332.0
    0.003106 313.19348 318.51215 322.0
    0.002994 313.26358 319.40891 334.0
    0.003003 313.33334 320.56720 333.0
    0.002841 313.40256 322.18503 352.0
    0.003058 313.47144 324.78421 327.0
    0.002778 313.53983 329.93076 360.0
    0.002976 313.60782 340.88940 336.0
    0.002494 313.67535 362.45892 401.0
    0.002410 313.74240 397.55463 415.0
    0.002331 313.80908 440.67960 429.0
    0.002058 313.87524 471.30627 486.0
    0.002283 313.94101 463.99469 438.0
    0.002370 314.00626 426.49973 422.0
    0.002985 314.07111 386.24802 335.0
    0.002841 314.13541 357.75128 352.0
    0.002674 314.19931 342.46829 374.0
    0.002941 314.26270 336.08633 340.0
    0.002915 314.32568 334.04428 343.0
    0.003030 314.38812 333.91165 330.0
    0.002950 314.45013 334.98502 339.0
    0.002786 314.51157 337.25320 359.0
    0.003125 314.57263 341.03833 320.0
    0.002667 314.63312 347.23038 375.0
    0.002710 314.69315 358.30215 369.0
    0.002725 314.75262 380.35413 367.0
    0.002336 314.81165 425.95819 428.0
    0.002033 314.87018 514.61456 492.0
    0.001715 314.92816 660.73767 583.0
    0.001339 314.98566 851.78271 747.0
    0.001115 315.04266 1027.87122 897.0
    0.001065 315.09912 1083.48657 939.0
    0.001185 315.15506 958.34503 844.0
    0.001453 315.21048 751.21381 688.0
    0.001825 315.26535 570.66791 548.0
    0.002222 315.31970 454.09305 450.0
    0.002494 315.37360 392.78836 401.0
    0.002703 315.42685 364.16809 370.0
    0.002660 315.47964 350.54092 376.0
    0.002639 315.53183 343.12601 379.0
    0.002933 315.58353 338.54807 341.0
    0.002801 315.63464 335.60489 357.0
    0.002890 315.68524 333.69287 346.0
    0.002755 315.73526 332.08224 363.0
    0.002849 315.78473 330.30118 351.0
    0.002857 315.83362 329.11038 350.0
    0.002967 315.88202 329.01703 337.0
    0.002882 315.92975 328.00250 347.0
    0.002915 315.97702 327.37277 343.0
    0.003030 316.02365 327.03159 330.0
    0.002849 316.06973 326.89804 351.0
    0.002933 316.11526 326.93051 341.0
    0.003003 316.16016 326.90103 333.0
    0.003135 316.20453 327.25101 319.0
    0.003205 316.24829 327.76950 312.0
    0.003021 316.29150 328.48355 331.0
    0.002933 316.33405 329.43326 341.0
    0.002933 316.37607 330.68292 341.0
    0.003012 316.41745 332.32483 332.0
    0.003236 316.45828 334.52042 309.0
    0.003205 316.49847 337.56561 312.0
    0.002907 316.53815 342.22171 344.0
    0.002857 316.57712 350.63834 350.0
    0.002717 316.61554 368.32755 368.0
    0.002525 316.65332 405.74225 396.0
    0.002463 316.69055 475.20764 406.0
    0.002160 316.72708 578.40796 463.0
    0.001550 316.76303 688.66217 645.0
    0.001575 316.79840 739.73798 635.0
    0.001637 316.83313 685.43634 611.0
    0.002151 316.86722 576.29193 465.0
    0.002500 316.90073 475.89456 400.0
    0.002463 316.93356 411.15225 406.0
    0.002358 316.96579 378.19128 424.0
    0.002793 316.99741 364.84131 358.0
    0.002841 317.02835 361.06540 352.0
    0.002688 317.05869 362.00500 372.0
    0.002370 317.08841 366.29968 422.0
    0.002299 317.11743 374.62466 435.0
    0.002309 317.14587 389.75214 433.0
    0.002096 317.17361 418.15079 477.0
    0.001767 317.20078 473.42422 566.0
    0.001706 317.22726 578.92712 586.0
    0.001192 317.25311 763.55176 839.0
    0.000918 317.27826 1042.88098 1089.0
    0.000636 317.30283 1377.16052 1572.0
    0.000486 317.32669 1636.23767 2059.0
    0.000459 317.34991 1672.63928 2179.0
    0.000565 317.37247 1433.08533 1771.0
    0.000827 317.39438 1071.32043 1209.0
    0.001168 317.41562 761.01917 856.0
    0.001661 317.43619 560.33551 602.0
    0.002012 317.45612 453.87628 497.0
    0.002299 317.47537 403.37634 435.0
    0.002584 317.49399 378.93045 387.0
    0.002646 317.51187 365.21600 378.0
    0.002882 317.52914 356.15887 347.0
    0.002710 317.54572 349.59821 369.0
    0.003096 317.56161 344.62665 323.0
    0.003086 317.57681 340.77542 324.0
    0.003135 317.59137 337.74243 319.0
    0.002967 317.60526 335.34518 337.0
    0.002841 317.61844 333.48538 352.0
    0.002890 317.63095 332.16867 346.0
    0.003040 317.64279 331.47345 329.0
    0.002874 317.65393 331.44641 348.0
    0.002924 317.66440 331.92529 342.0
    0.002933 317.67416 332.51657 341.0
    0.003236 317.68323 331.78604 309.0
    0.003115 317.69162 329.79321 321.0
    0.002857 317.69934 328.53409 350.0
    0.003356 317.70636 328.37610 298.0
    0.002994 317.71268 329.72974 334.0
    0.002865 317.71832 332.36511 349.0
    0.003378 317.72324 335.07755 296.0
    0.002924 317.72748 335.62030 342.0
    0.00356 317.73105 333.20718 281.0
    0.003058 317.73389 329.62244 327.0
    0.003012 317.73602 326.60629 332.0
    0.003257 317.73749 324.69418 307.0
    0.003086 317.73825 323.70657 324.0
    0.003049 317.73828 323.27338 328.0
    0.003135 317.73764 323.12589 319.0
    0.003460 317.73627 323.10608 289.0
    0.003106 317.73422 323.34100 322.0
    0.002985 317.73145 323.88739 335.0
    0.003413 317.72797 324.48679 293.0
    0.003012 317.72382 326.99991 332.0
    0.003165 317.71890 329.90161 316.0
    0.003205 317.71335 336.05927 312.0
    0.002950 317.70703 342.55988 339.0
    0.002924 317.70004 346.76688 342.0
    0.002865 317.69235 347.79266 349.0
    0.002725 317.68390 345.52390 367.0
    0.002591 317.67477 340.21365 386.0
    0.003413 317.66492 334.37146 293.0
    0.003058 317.65439 330.23102 327.0
    0.002778 317.64313 328.17075 360.0
    0.003125 317.63113 327.84918 320.0
    0.003003 317.61844 328.78140 333.0
    0.003021 317.60504 330.83969 331.0
    0.002950 317.59094 334.61295 339.0
    0.002882 317.57611 342.03711 347.0
    0.002564 317.56058 357.47504 390.0
    0.002525 317.54431 388.03342 396.0
    0.002227 317.52731 440.74011 449.0
    0.001706 317.50967 514.18866 586.0
    0.001381 317.49127 589.13885 724.0
    0.001340 317.47217 626.92084 746.0
    0.001502 317.45233 600.86249 666.0
    0.001927 317.43179 531.71106 519.0
    0.002024 317.41055 457.80621 494.0
    0.002320 317.38858 404.88464 431.0
    0.002439 317.36591 377.53293 410.0
    0.002688 317.34250 369.15491 372.0
    0.002538 317.31839 369.59637 394.0
    0.002475 317.29358 370.33459 404.0
    0.002532 317.26807 365.24130 395.0
    0.003058 317.24182 354.40344 327.0
    0.003096 317.21481 343.27441 323.0
    0.002950 317.18719 335.42267 339.0
    0.003195 317.15875 331.67694 313.0
    0.002833 317.12970 331.50757 353.0
    0.002725 317.09985 333.78418 367.0
    0.002907 317.06937 336.73639 344.0
    0.002538 317.03809 337.74271 394.0
    0.002747 317.00616 335.49307 364.0
    0.002833 316.97351 331.93939 353.0
    0.002725 316.94012 329.28442 367.0
    0.003067 316.90604 328.74298 326.0
    0.002865 316.87128 331.38354 349.0
    0.002667 316.83575 338.68561 375.0
    0.003040 316.79956 351.95313 329.0
    0.002427 316.76266 370.11795 412.0
    0.002445 316.72504 387.14346 409.0
    0.002294 316.68671 393.05368 436.0
    0.002584 316.64764 385.29984 387.0
    0.002299 316.60797 369.32260 435.0
    0.002427 316.56747 352.14984 412.0
    0.002985 316.52637 339.14130 335.0
    0.003021 316.48450 331.44345 331.0
    0.003401 316.44196 328.05716 294.0
    0.003040 316.39871 327.92917 329.0
    0.003012 316.35480 330.96008 332.0
    0.003003 316.31009 337.72571 333.0
    0.003021 316.26477 348.10663 331.0
    0.002857 316.21872 359.65479 350.0
    0.002695 316.17200 367.00830 371.0
    0.002387 316.12454 367.98410 419.0
    0.002809 316.07645 370.88571 356.0
    0.002681 316.02765 382.43570 373.0
    0.002309 315.97812 401.17123 433.0
    0.002421 315.92792 414.26242 413.0
    0.002646 315.87701 406.59537 378.0
    0.002639 315.82544 382.70157 379.0
    0.002907 315.77319 357.67169 344.0
    0.002747 315.72025 339.46112 364.0
    0.003195 315.66660 328.91208 313.0
    0.003236 315.61227 323.70297 309.0
    0.003257 315.55731 321.19937 307.0
    0.003300 315.50162 319.84259 303.0
    0.003333 315.44528 318.96460 300.0
    0.003125 315.38821 318.32013 320.0
    0.003021 315.33054 317.81763 331.0
    0.003472 315.27209 317.41153 288.0
    0.003344 315.21307 317.15207 299.0
    0.003247 315.15332 316.87354 308.0
    0.003436 315.09296 316.63477 291.0
    0.002933 315.03186 316.42633 341.0
    0.003268 314.97015 316.26724 306.0
    0.003390 314.90771 316.11694 295.0
    0.003135 314.84470 315.96964 319.0
    0.003356 314.78091 315.83517 298.0
    0.003021 314.71658 315.71109 331.0
    0.003356 314.65155 315.59695 298.0
    0.00361 314.58585 315.41138 277.0
    0.003300 314.51947 315.31616 303.0
    0.003356 314.45245 315.19153 298.0
    0.003155 314.38483 315.10919 317.0
    0.003086 314.31647 315.03271 324.0
    0.003279 314.24756 314.96161 305.0
    0.003106 314.17792 314.89572 322.0
    0.003215 314.10770 314.83554 311.0
    0.003135 314.03680 314.78149 319.0
    0.00357 313.96530 314.89380 280.0
    0.003125 313.89310 314.86304 320.0
    0.003077 313.82031 314.84335 325.0
    0.003367 313.74686 314.79114 297.0
    0.003030 313.67285 314.81622 330.0
    0.003322 313.59808 314.89136 301.0
    0.003279 313.52283 315.06659 305.0
    0.003135 313.44687 315.38599 319.0
    0.003448 313.37033 315.87015 290.0
    0.002778 313.29312 316.29510 360.0
    0.003448 313.21536 316.69232 290.0
    0.003289 313.13690 316.71301 304.0
    0.003300 313.05789 316.53903 303.0
    0.003356 312.97824 316.48618 298.0
    0.003115 312.89801 316.76794 321.0
    0.003401 312.81714 317.62360 294.0
    0.003175 312.73575 319.62189 315.0
    0.003425 312.65363 324.03293 292.0
    0.003333 312.57101 332.74838 300.0
    0.002950 312.48770 347.10754 339.0
    0.002890 312.40390 365.52264 346.0
    0.002717 312.31940 381.12836 368.0
    0.002703 312.23444 383.85904 370.0
    0.002924 312.14877 374.42642 342.0
    0.003135 312.06262 364.45282 319.0
    0.003155 311.97577 356.21671 317.0
    0.003215 311.88846 349.26129 311.0
    0.002841 311.80051 341.59647 352.0
    0.003279 311.71204 333.68234 305.0
    0.003425 311.62292 327.15839 292.0
    0.002994 311.53333 322.88937 334.0
    0.003195 311.44312 320.65482 313.0
    0.002778 311.35236 319.83649 360.0
    0.003040 311.26102 319.93445 329.0
    0.003268 311.16913 320.84415 306.0
    0.002924 311.07669 323.17429 342.0
    0.003058 310.98364 328.31882 327.0
    0.002959 310.89017 339.18167 338.0
    0.003049 310.79602 358.77185 328.0
    0.002597 310.70145 386.99451 385.0
    0.002591 310.60623 416.38626 386.0
    0.002398 310.51059 429.96881 417.0
    0.002387 310.41431 417.03424 419.0
    0.002451 310.31760 390.00922 408.0
    0.002558 310.22025 363.86969 391.0
    0.002985 310.12250 345.37518 335.0
    0.002825 310.02411 334.98969 354.0
    0.002857 309.92532 329.82816 350.0
    0.003367 309.82593 327.01337 297.0
    0.003096 309.72607 325.37744 323.0
    0.003205 309.62570 324.66898 312.0
    0.002924 309.52481 324.80542 342.0
    0.003367 309.42343 325.71811 297.0
    0.003003 309.32153 327.35855 333.0
    0.003077 309.21915 329.77844 325.0
    0.002899 309.11627 334.39407 345.0
    0.003115 309.01291 339.21179 321.0
    0.002488 308.90915 346.35507 402.0
    0.002674 308.80472 358.46738 374.0
    0.002571 308.69998 382.64987 389.0
    0.002439 308.59464 434.68127 410.0
    0.002119 308.48895 538.97046 472.0
    0.001642 308.38266 715.26190 609.0
    0.001217 308.27603 948.72064 822.0
    0.001047 308.16882 1156.06543 955.0
    0.000922 308.06128 1192.95471 1085.0
    0.001156 307.95313 1025.48193 865.0
    0.001495 307.84470 787.65405 669.0
    0.001901 307.73569 589.00916 526.0
    0.002433 307.62634 463.43597 411.0
    0.002584 307.51645 398.83578 387.0
    0.002667 307.40622 370.93515 375.0
    0.002915 307.29547 362.28500 343.0
    0.002551 307.18433 364.84076 392.0
    0.002532 307.07275 374.52975 395.0
    0.002364 306.96078 385.54202 423.0
    0.002247 306.84836 388.05493 445.0
    0.002387 306.73547 377.03220 419.0
    0.002674 306.62228 360.08640 374.0
    0.003012 306.50858 345.12747 332.0
    0.002849 306.39459 335.31354 351.0
    0.002833 306.28006 330.03787 353.0
    0.003115 306.16528 328.00864 321.0
    0.002967 306.04999 327.69644 337.0
    0.003195 305.93442 328.42770 313.0
    0.003257 305.81833 330.16055 307.0
    0.002933 305.70200 332.79248 341.0
    0.002941 305.58514 336.76944 340.0
    0.002857 305.46808 342.95767 350.0
    0.002488 305.35056 353.78305 402.0
    0.002463 305.23267 375.68845 406.0
    0.002392 305.11441 423.13358 418.0
    0.001815 304.99582 518.60419 551.0
    0.001453 304.87686 680.83618 688.0
    0.001143 304.75754 897.25049 875.0
    0.000836 304.63788 1093.34180 1196.0
    0.000777 304.51785 1135.78223 1287.0
    0.001032 304.39752 985.61224 969.0
    0.001404 304.27692 763.69794 712.0
    0.001912 304.15585 574.77716 523.0
    0.002294 304.03458 453.23300 436.0
    0.002604 303.91287 389.07306 384.0
    0.002865 303.79095 359.11765 349.0
    0.002933 303.66861 345.18076 341.0
    0.002924 303.54608 337.94354 342.0
    0.003236 303.42310 332.16055 309.0
    0.003215 303.29996 329.05643 311.0
    0.003106 303.17636 327.21503 322.0
    0.003185 303.05264 327.71719 314.0
    0.003257 302.92847 332.18820 307.0
    0.003125 302.80417 342.09366 320.0
    0.003040 302.67944 357.23608 329.0
    0.002849 302.55453 373.55728 351.0
    0.002857 302.42935 383.29959 350.0
    0.002825 302.30386 382.81696 354.0
    0.002899 302.17813 376.62097 345.0
    0.002740 302.05212 373.45279 365.0
    0.002488 301.92584 378.58603 402.0
    0.002283 301.79926 387.39612 438.0
    0.002242 301.67255 387.74991 446.0
    0.002299 301.54547 374.84641 435.0
    0.002481 301.41827 358.99551 403.0
    0.002762 301.29071 350.67291 362.0
    0.002857 301.16306 353.84933 350.0
    0.002660 301.03503 365.65973 376.0
    0.002398 300.90695 376.64795 417.0
    0.002445 300.77847 375.22424 409.0
    0.002674 300.64993 361.83051 374.0
    0.002770 300.52106 346.82086 361.0
    0.003040 300.39209 336.03009 329.0
    0.002882 300.26285 329.11908 347.0
    0.003021 300.13342 322.78876 331.0
    0.003021 300.00381 316.61008 331.0
    0.003040 299.87399 311.53076 329.0
    0.003425 299.74402 307.97421 292.0
    0.00366 299.61383 305.77167 273.0
    0.003425 299.48346 303.20184 292.0
    0.003096 299.35297 302.43045 323.0
    0.00355 299.22226 301.88632 282.0
    0.003333 299.09149 301.45877 300.0
    0.00358 298.96039 301.10132 279.0
    0.003155 298.82928 300.79370 317.0
    0.00355 298.69791 300.52390 282.0
    0.003257 298.56653 300.28455 307.0
    0.003401 298.43484 300.07010 294.0
    0.003460 298.30316 299.87708 289.0
    0.003155 298.17120 299.69931 317.0
    0.003448 298.03928 299.54285 290.0
    0.003356 297.90707 299.40283 298.0
    0.003448 297.77490 299.42764 290.0
    0.00352 297.64243 299.32849 284.0
    0.003484 297.51004 299.31552 287.0
    0.003413 297.37738 299.25943 293.0
    0.003484 297.24478 299.36670 287.0
    0.003185 297.11197 299.37686 314.0
    0.00356 296.97910 299.37704 281.0
    0.003425 296.84616 299.46866 292.0
    0.003155 296.71307 299.61594 317.0
    0.00364 296.57996 299.83655 275.0
    0.00364 296.44675 300.04568 275.0
    0.003390 296.31348 300.51041 295.0
    0.00356 296.18002 301.19724 281.0
    0.003497 296.04669 302.30228 286.0
    0.003096 295.91315 304.32434 323.0
    0.00351 295.77972 308.37894 285.0
    0.003279 295.64606 316.48453 305.0
    0.002976 295.51254 331.13208 336.0
    0.003145 295.37878 354.21350 318.0
    0.002967 295.24518 383.14081 337.0
    0.002632 295.11136 409.10672 380.0
    0.002618 294.97766 421.29727 382.0
    0.002545 294.84390 410.93945 393.0
    0.002950 294.71008 382.39426 339.0
    0.003135 294.57629 351.60614 319.0
    0.002950 294.44247 328.39075 339.0
    0.003125 294.30865 314.39392 320.0
    0.003367 294.17480 307.28241 297.0
    0.002941 294.04099 304.02051 340.0
    0.003436 293.90717 302.56879 291.0
    0.003077 293.77335 301.95615 325.0
    0.003460 293.63965 301.83441 289.0
    0.003367 293.50580 302.12039 297.0
    0.003236 293.37213 302.86716 309.0
    0.00355 293.23834 304.31470 282.0
    0.003165 293.10474 307.11777 316.0
    0.00353 292.97101 312.92404 283.0
    0.002890 292.83749 324.83392 346.0
    0.002924 292.70386 347.07932 342.0
    0.002809 292.57040 382.45056 356.0
    0.002370 292.43692 428.59872 422.0
    0.002137 292.30359 473.18295 468.0
    0.002000 292.17020 500.44110 500.0
    0.002217 292.03702 507.18771 451.0
    0.002375 291.90378 493.91708 421.0
    0.002597 291.77072 456.82986 385.0
    0.002532 291.63770 407.23264 395.0
    0.003155 291.50476 363.50562 317.0
    0.003003 291.37192 333.26538 333.0
    0.003215 291.23917 315.73444 311.0
    0.003165 291.10651 306.67679 316.0
    0.003096 290.97397 302.08032 323.0
    0.003165 290.84152 299.48749 316.0
    0.00379 290.70911 297.77710 264.0
    0.00351 290.57697 296.51483 285.0
    0.00364 290.44479 295.52536 275.0
    0.003344 290.31290 294.72607 299.0
    0.00391 290.18097 294.06525 256.0
    0.003322 290.04935 293.51028 301.0
    0.00369 289.91766 293.03680 271.0
    0.003460 289.78632 292.56833 289.0
    0.00362 289.65494 292.21710 276.0
    0.003497 289.52390 291.76495 286.0
    0.003236 289.39291 291.50668 309.0
    0.00360 289.26208 291.28561 278.0
    0.00364 289.13141 291.10165 275.0
    0.003268 289.00092 290.95895 306.0
    0.003497 288.87057 290.87115 286.0
    0.003497 288.74042 290.87482 286.0
    0.003215 288.61047 291.05487 311.0
    0.00370 288.48065 291.56161 270.0
    0.00375 288.35107 292.58005 267.0
    0.003472 288.22171 294.21704 288.0
    0.003460 288.09241 296.39090 289.0
    0.003205 287.96347 298.82800 312.0
    0.003460 287.83459 301.61169 289.0
    0.00372 287.70605 305.81604 269.0
    0.003205 287.57758 312.03772 312.0
    0.003155 287.44946 318.34955 317.0
    0.003125 287.32141 320.14160 320.0
    0.003460 287.19379 314.98712 289.0
    0.003367 287.06619 306.54828 297.0
    0.00351 286.93900 298.80328 285.0
    0.00377 286.81186 293.50894 265.0
    0.00357 286.68512 290.54880 280.0
    0.003413 286.55850 288.83527 293.0
    0.00351 286.43225 288.04752 285.0
    0.003247 286.30621 287.56055 308.0
    0.00357 286.18039 287.20428 280.0
    0.003333 286.05481 286.98035 300.0
    0.00370 285.92953 286.73511 270.0
    0.003300 285.80453 286.51877 303.0
    0.003367 285.67978 286.32379 297.0
    0.003472 285.55530 286.14502 288.0
    0.00362 285.43103 285.97888 276.0
    0.00379 285.30719 285.82309 264.0
    0.00351 285.18350 285.67557 285.0
    0.00369 285.06024 285.53540 271.0
    0.00358 284.93710 285.40134 279.0
    0.00353 284.81442 285.27310 283.0
    0.00352 284.69189 285.34485 284.0
    0.003040 284.56982 285.23697 329.0
    0.00376 284.44794 285.14084 266.0
    0.003413 284.32648 285.04544 293.0
    0.00352 284.20529 284.95667 284.0
    0.003460 284.08438 284.87527 289.0
    0.00353 283.96384 284.80231 283.0
    0.003425 283.84360 284.73883 292.0
    0.00380 283.72369 284.68692 263.0
    0.00431 283.60410 284.64868 232.0
    0.00364 283.48486 284.62750 275.0
    0.00369 283.36600 284.62762 271.0
    0.003436 283.24744 284.65555 291.0
    0.00379 283.12930 284.72028 264.0
    0.003333 283.01141 284.83673 300.0
    0.00386 282.89398 285.03336 259.0
    0.003425 282.77676 285.41379 292.0
    0.00366 282.66006 286.19241 273.0
    0.00403 282.54358 287.83521 248.0
    0.003247 282.42758 290.97873 308.0
    0.003236 282.31189 296.26117 309.0
    0.003021 282.19666 303.23578 331.0
    0.002976 282.08167 309.76630 336.0
    0.002890 281.96719 312.30811 346.0
    0.002976 281.85300 309.83475 336.0
    0.003378 281.73932 306.71118 296.0
    0.003367 281.62589 306.99823 297.0
    0.003279 281.51300 312.13443 305.0
    0.003185 281.40042 320.70651 314.0
    0.003096 281.28824 327.96158 323.0
    0.003106 281.17648 327.06290 322.0
    0.003497 281.06512 318.24796 286.0
    0.003236 280.95419 307.64551 309.0
    0.003436 280.84366 299.64127 291.0
    0.00356 280.73355 295.77612 281.0
    0.003086 280.62387 296.51025 324.0
    0.00364 280.51462 303.01468 275.0
    0.003165 280.40570 317.77588 316.0
    0.002833 280.29736 342.69699 353.0
    0.002604 280.18933 375.20337 384.0
    0.002591 280.08185 403.78006 386.0
    0.002294 279.97470 409.52148 436.0
    0.002439 279.86810 387.51376 410.0
    0.003175 279.76184 354.45804 315.0
    0.003247 279.65616 325.37070 308.0
    0.003215 279.55084 305.84573 311.0
    0.003322 279.44595 295.05276 301.0
    0.003460 279.34158 289.76105 289.0
    0.00366 279.23764 287.57373 273.0
    0.00361 279.13416 286.24640 277.0
    0.00373 279.03113 285.46820 268.0
    0.00380 278.92859 285.12259 263.0
    0.00417 278.82651 284.88162 240.0
    0.003289 278.72491 284.83371 304.0
    0.003460 278.62384 284.97931 289.0
    0.003378 278.52313 285.34470 296.0
    0.00369 278.42303 286.01642 271.0
    0.00356 278.32327 287.23718 281.0
    0.00383 278.22415 289.64172 261.0
    0.00360 278.12540 294.61731 278.0
    0.003185 278.02722 304.35623 314.0
    0.003268 277.92944 320.91895 306.0
    0.002941 277.83228 343.89661 340.0
    0.002994 277.73550 367.79996 334.0
    0.002976 277.63931 381.71796 336.0
    0.002639 277.54355 380.62860 379.0
    0.002865 277.44839 376.72037 349.0
    0.002506 277.35361 383.22714 399.0
    0.002667 277.25949 401.70447 375.0
    0.002717 277.16580 418.40405 368.0
    0.002732 277.07263 415.09470 366.0
    0.003086 276.97998 388.16910 324.0
    0.003115 276.88785 353.73752 321.0
    0.003195 276.79623 325.19330 313.0
    0.003311 276.70517 306.81039 302.0
    0.003300 276.61462 297.06464 303.0
    0.003279 276.52460 292.67966 305.0
    0.003236 276.43509 291.07089 309.0
    0.003077 276.34610 290.99890 325.0
    0.003289 276.25769 292.27747 304.0
    0.003215 276.16977 295.25024 311.0
    0.003135 276.08249 300.46017 319.0
    0.002950 275.99561 309.23694 339.0
    0.002747 275.90939 322.53259 364.0
    0.002625 275.82364 342.62985 381.0
    0.002381 275.73853 374.15906 420.0
    0.002392 275.65390 422.29361 418.0
    0.001916 275.56982 482.58145 522.0
    0.001585 275.48633 532.67969 631.0
    0.001761 275.40332 542.15540 568.0
    0.001623 275.32095 512.90515 616.0
    0.002041 275.23911 468.50592 490.0
    0.002020 275.15781 419.54227 495.0
    0.002375 275.07706 373.94644 421.0
    0.002786 274.99692 339.34186 359.0
    0.002967 274.91736 316.95483 337.0
    0.002941 274.83829 304.22763 340.0
    0.003344 274.75989 297.95575 299.0
    0.003279 274.68195 295.27994 305.0
    0.00358 274.60464 294.68088 279.0
    0.00358 274.52786 295.54401 279.0
    0.003425 274.45172 298.09229 292.0
    0.003236 274.37610 303.64276 309.0
    0.003021 274.30112 315.83536 331.0
    0.002882 274.22659 342.17850 347.0
    0.002695 274.15280 392.88464 371.0
    0.002571 274.07950 474.91382 389.0
    0.002445 274.00684 578.92780 409.0
    0.001887 273.93466 667.65540 530.0
    0.001802 273.86316 681.68695 555.0
    0.001923 273.79224 608.51630 520.0
    0.002257 273.72186 503.31531 443.0
    0.002857 273.65213 412.51593 350.0
    0.003077 273.58295 352.95529 325.0
    0.003205 273.51437 320.65359 312.0
    0.003215 273.44635 306.15930 311.0
    0.003268 273.37897 301.38086 306.0
    0.003390 273.31216 302.01938 295.0
    0.003040 273.24597 305.85437 329.0
    0.003185 273.18033 310.63168 314.0
    0.002817 273.11536 313.82248 355.0
    0.003077 273.05090 314.50616 325.0
    0.003077 272.98709 313.12964 325.0
    0.003049 272.92386 308.30743 328.0
    0.00351 272.86130 300.59103 285.0
    0.003401 272.79926 292.97241 294.0
    0.003484 272.73788 287.23941 287.0
    0.003413 272.67706 283.68738 293.0
    0.00373 272.61685 281.84500 268.0
    0.003300 272.55728 280.73010 303.0
    0.003448 272.49829 280.69153 290.0
    0.003460 272.43991 281.37253 289.0
    0.003279 272.38214 283.15018 305.0
    0.003115 272.32498 287.28244 321.0
    0.003497 272.26843 294.77280 286.0
    0.003205 272.21246 305.90427 312.0
    0.002833 272.15717 318.75244 353.0
    0.002793 272.10242 328.37442 358.0
    0.002571 272.04831 330.24359 389.0
    0.003096 271.99478 327.76840 323.0
    0.002801 271.94189 327.05548 357.0
    0.003125 271.88959 328.75696 320.0
    0.002874 271.83795 327.92444 348.0
    0.002857 271.78687 320.82562 350.0
    0.003185 271.73645 310.53195 314.0
    0.003472 271.68658 301.93210 288.0
    0.003195 271.63739 297.35904 313.0
    0.00385 271.58875 297.12454 260.0
    0.003145 271.54077 301.51834 318.0
    0.003012 271.49335 312.71182 332.0
    0.002874 271.44662 337.67426 348.0
    0.002660 271.40045 380.35992 376.0
    0.002604 271.35492 437.67773 384.0
    0.002315 271.31000 492.02859 432.0
    0.001953 271.26569 511.15851 512.0
    0.002132 271.22198 481.40540 469.0
    0.002786 271.17889 431.40173 359.0
    0.002732 271.13641 392.75903 366.0
    0.002809 271.09454 377.84763 356.0
    0.002786 271.05331 382.37006 359.0
    0.002646 271.01266 389.25540 378.0
    0.002817 270.97266 380.15060 355.0
    0.003049 270.93326 355.26340 328.0
    0.003040 270.89447 327.68369 329.0
    0.003497 270.85626 306.02243 286.0
    0.003413 270.81873 292.31204 293.0
    0.003378 270.78174 284.83725 296.0
    0.00383 270.74542 281.01529 261.0
    0.00383 270.70969 278.94510 261.0
    0.003367 270.67456 277.66174 297.0
    0.00369 270.64001 276.76517 271.0
    0.00365 270.60614 276.10400 274.0
    0.00366 270.57285 275.61148 273.0
    0.003367 270.54016 275.25516 297.0
    0.00376 270.50806 275.07394 266.0
    0.003322 270.47659 274.95703 301.0
    0.003401 270.44577 274.98141 294.0
    0.003175 270.41550 275.23444 315.0
    0.003367 270.38583 275.88034 297.0
    0.00372 270.35678 277.57312 269.0
    0.003472 270.32834 281.00977 288.0
    0.003030 270.30054 286.82959 330.0
    0.002994 270.27328 294.69260 334.0
    0.002985 270.24664 302.37842 335.0
    0.003012 270.22058 305.53854 332.0
    0.003367 270.19516 301.62030 297.0
    0.003279 270.17035 293.91541 305.0
    0.00357 270.14609 286.62241 280.0
    0.003311 270.12244 281.64191 302.0
    0.003401 270.09943 279.15500 294.0
    0.00364 270.07697 278.58539 275.0
    0.003378 270.05511 279.58014 296.0
    0.00377 270.03387 282.67334 265.0
    0.003145 270.01318 289.73163 318.0
    0.002915 269.99310 303.47235 343.0
    0.003077 269.97360 327.28729 325.0
    0.002725 269.95474 359.59064 367.0
    0.002519 269.93643 391.24817 397.0
    0.002519 269.91870 404.31918 397.0
    0.002519 269.90155 387.98840 397.0
    0.002874 269.88501 355.32474 348.0
    0.003067 269.86902 323.47382 326.0
    0.002959 269.85364 300.72458 338.0
    0.00369 269.83881 287.44711 271.0
    0.003472 269.82458 280.77774 288.0
    0.00376 269.81091 277.63504 266.0
    0.00389 269.79785 276.10425 257.0
    0.00357 269.78531 275.32190 280.0
    0.00375 269.77341 275.03778 267.0
    0.00375 269.76205 275.36383 267.0
    0.00410 269.75125 276.78806 244.0
    0.003448 269.74103 280.05246 290.0
    0.00351 269.73135 285.90961 285.0
    0.002950 269.72229 294.18387 339.0
    0.002976 269.71375 302.70242 336.0
    0.003012 269.70578 306.99417 332.0
    0.003067 269.69836 303.39819 326.0
    0.003484 269.69150 294.92001 287.0
    0.003448 269.68524 286.23828 290.0
    0.00364 269.67947 279.70871 275.0
    0.003356 269.67432 275.71588 298.0
    0.00352 269.66968 273.59628 284.0
    0.003460 269.66559 272.53397 289.0
    0.003460 269.66205 271.97006 289.0
    0.003460 269.65906 271.57596 289.0
    0.003472 269.65662 271.34500 288.0
    0.00377 269.65472 271.17642 265.0
    0.00389 269.65335 271.04962 257.0
    0.003333 269.65253 270.95416 300.0
    0.003289 269.65222 270.88327 304.0
    0.00402 269.65247 270.83267 249.0
    0.003436 269.65323 270.79938 291.0
    0.003497 269.65454 270.78174 286.0
    0.00372 269.65637 270.80200 269.0
    0.00351 269.65872 270.81439 285.0
    0.00355 269.66162 270.84161 282.0
    0.00351 269.66501 270.88474 285.0
    0.00365 269.66895 270.94571 274.0
    0.00388 269.67337 271.02734 258.0
    0.00410 269.67831 270.92447 244.0
    0.003378 269.68381 271.07224 296.0
    0.00361 269.68976 271.26086 277.0
    0.003247 269.69626 271.50937 308.0
    0.00415 269.70325 271.86185 241.0
    0.003448 269.71075 272.42349 290.0
    0.00413 269.71872 273.41544 242.0
    0.00379 269.72723 275.21701 264.0
    0.003125 269.73621 278.16577 320.0
    0.00365 269.74570 282.36694 274.0
    0.003165 269.75568 287.26944 316.0
    0.00407 269.76611 291.65857 246.0
    0.00365 269.77707 295.14658 274.0
    0.003247 269.78848 300.55341 308.0
    0.003472 269.80042 311.40561 288.0
    0.003236 269.81277 328.03891 309.0
    0.003300 269.82565 344.99420 303.0
    0.002994 269.83899 351.39740 334.0
    0.003311 269.85281 341.02527 302.0
    0.003401 269.86707 321.43640 294.0
    0.003413 269.88181 302.55984 293.0
    0.003413 269.89703 288.92871 293.0
    0.003086 269.91269 280.88937 324.0
    0.003378 269.92880 276.77750 296.0
    0.003448 269.94537 274.80298 290.0
    0.003436 269.96243 273.81451 291.0
    0.00352 269.97989 273.27585 284.0
    0.003205 269.99783 272.99515 312.0
    0.00410 270.01617 272.95737 244.0
    0.003425 270.03500 273.28439 292.0
    0.00357 270.05423 274.23886 280.0
    0.00412 270.07394 276.14145 243.0
    0.00369 270.09402 279.09402 271.0
    0.00372 270.11459 282.59457 269.0
    0.003257 270.13553 285.17627 307.0
    0.00385 270.15692 284.99930 260.0
    0.003460 270.17871 282.19855 289.0
    0.003401 270.20096 278.66583 294.0
    0.00362 270.22360 275.76608 276.0
    0.00361 270.24664 273.98593 277.0
    0.00415 270.27011 273.06412 241.0
    0.003436 270.29398 272.76324 291.0
    0.003356 270.31827 272.90677 298.0
    0.003356 270.34293 273.53387 298.0
    0.003448 270.36798 274.84457 290.0
    0.00372 270.39346 277.19299 269.0
    0.00386 270.41931 280.05991 259.0
    0.003236 270.44553 282.82596 309.0
    0.00365 270.47217 284.13141 274.0
    0.00357 270.49911 283.59390 280.0
    0.003344 270.52652 282.80554 299.0
    0.00356 270.55426 283.80542 281.0
    0.003049 270.58240 287.74921 328.0
    0.003257 270.61087 294.49768 307.0
    0.003185 270.63971 302.01791 314.0
    0.003086 270.66891 306.76559 324.0
    0.002710 270.69849 305.23541 369.0
    0.003012 270.72839 297.90283 332.0
    0.003086 270.75867 289.32275 324.0
    0.00361 270.78931 282.34781 277.0
    0.003356 270.82025 277.85602 298.0
    0.003484 270.85153 275.45590 287.0
    0.003378 270.88321 274.35852 296.0
    0.00375 270.91516 273.93158 267.0
    0.003236 270.94748 273.81119 309.0
    0.00373 270.98010 273.80695 268.0
    0.003390 271.01306 273.80997 295.0
    0.003497 271.04636 273.80353 286.0
    0.00355 271.07996 273.83829 282.0
    0.003401 271.11386 273.95898 294.0
    0.00365 271.14807 274.19022 274.0
    0.003367 271.18259 274.55096 297.0
    0.00382 271.21744 275.08292 262.0
    0.00391 271.25256 275.90277 256.0
    0.003436 271.28799 277.30939 291.0
    0.003425 271.32370 279.89191 292.0
    0.003356 271.35971 284.64627 298.0
    0.003096 271.39600 292.43979 323.0
    0.003247 271.43256 303.32617 308.0
    0.002941 271.46939 315.65262 340.0
    0.003106 271.50653 325.99054 322.0
    0.003135 271.54395 332.96683 319.0
    0.002833 271.58160 341.85281 353.0
    0.002841 271.61954 357.54373 352.0
    0.002558 271.65771 377.06470 391.0
    0.002703 271.69614 388.13071 370.0
    0.002833 271.73486 379.39099 353.0
    0.002564 271.77383 357.13522 390.0
    0.003236 271.81302 334.79407 309.0
    0.002994 271.85248 318.89026 334.0
    0.003247 271.89215 308.54327 308.0
    0.003289 271.93207 300.10590 304.0
    0.003268 271.97220 292.50943 306.0
    0.003390 272.01254 286.51065 295.0
    0.003289 272.05316 282.68967 304.0
    0.00369 272.09396 281.16278 271.0
    0.00358 272.13501 281.56943 279.0
    0.00352 272.17624 283.30606 284.0
    0.003356 272.21771 285.16211 298.0
    0.00376 272.25937 285.53531 266.0
    0.00357 272.30121 283.73096 280.0
    0.00368 272.34326 280.86234 272.0
    0.00356 272.38550 278.20187 281.0
    0.00360 272.42795 276.28760 278.0
    0.00407 272.47058 275.18115 246.0
    0.00351 272.51340 274.63510 285.0
    0.003311 272.55637 274.32166 302.0
    0.003413 272.59955 274.15012 293.0
    0.003145 272.64285 274.04788 318.0
    0.00373 272.68637 273.98694 268.0
    0.003356 272.73001 273.96027 298.0
    0.00382 272.77390 273.97522 262.0
    0.00361 272.81784 274.05630 277.0
    0.00360 272.86200 274.24628 278.0
    0.003390 272.90625 274.58719 295.0
    0.003460 272.95071 275.07678 289.0
    0.00355 272.99527 275.60950 282.0
    0.00366 273.03995 275.94333 273.0
    0.00358 273.08481 275.84790 279.0
    0.00353 273.12976 275.42618 283.0
    0.00380 273.17487 274.95493 263.0
    0.00352 273.22009 274.53391 284.0
    0.003472 273.26544 274.33817 288.0
    0.00358 273.31085 274.26889 279.0
    0.00364 273.35645 274.27899 275.0
    0.003367 273.40210 274.33334 297.0
    0.00439 273.44785 274.23825 228.0
    0.00382 273.49374 274.35068 262.0
    0.00375 273.53970 274.48727 267.0
    0.00383 273.58575 274.65811 261.0
    0.003205 273.63193 274.88870 312.0
    0.00355 273.67813 275.21451 282.0
    0.00353 273.72446 275.79932 283.0
    0.00408 273.77081 276.77429 245.0
    0.00362 273.81726 278.25958 276.0
    0.00403 273.86377 280.17941 248.0
    0.00391 273.91037 282.11395 256.0
    0.003300 273.95703 283.32562 303.0
    0.003448 274.00372 283.64270 290.0
    0.003472 274.05048 284.22913 288.0
    0.003344 274.09729 286.83908 299.0
    0.003333 274.14413 292.95532 300.0
    0.003040 274.19101 303.28152 329.0
    0.002967 274.23792 316.63605 337.0
    0.003049 274.28494 329.11200 328.0
    0.002907 274.33191 335.24722 344.0
    0.003279 274.37894 331.57327 305.0
    0.003195 274.42596 319.53607 313.0
    0.003049 274.47305 305.22000 328.0
    0.00355 274.52011 293.37628 282.0
    0.00358 274.56720 285.50403 279.0
    0.00380 274.61429 281.06039 263.0
    0.00358 274.66141 278.80435 279.0
    0.00351 274.70847 277.68542 285.0
    0.00352 274.75558 277.09824 284.0
    0.003115 274.80267 276.73001 321.0
    0.00420 274.84976 276.48096 238.0
    0.00418 274.89679 276.30576 239.0
    0.00352 274.94382 276.17831 284.0
    0.003058 274.99084 276.09311 327.0
    0.00368 275.03781 276.03787 272.0
    0.003257 275.08478 276.00745 307.0
    0.00361 275.13171 275.99826 277.0
    0.00364 275.17859 276.20715 275.0
    0.00356 275.22543 276.25272 281.0
    0.00358 275.27225 276.33557 279.0
    0.00403 275.31900 276.49081 248.0
    0.00358 275.36566 276.78830 279.0
    0.00365 275.41232 277.37427 274.0
    0.00355 275.45886 278.23315 282.0
    0.00382 275.50543 279.35809 262.0
    0.003106 275.55191 280.46408 322.0
    0.003247 275.59827 280.97366 308.0
    0.003333 275.64459 280.55524 300.0
    0.003401 275.69080 279.59485 294.0
    0.00391 275.73694 278.63950 256.0
    0.003322 275.78299 277.96667 301.0
    0.00380 275.82895 277.60641 263.0
    0.003497 275.87482 277.50677 286.0
    0.003484 275.92059 277.56381 287.0
    0.003401 275.96628 277.72440 294.0
    0.00365 276.01187 277.99030 274.0
    0.00377 276.05734 278.43713 265.0
    0.00360 276.10269 279.25977 278.0
    0.00364 276.14789 280.79288 275.0
    0.003311 276.19305 283.40787 302.0
    0.003096 276.23804 287.25558 323.0
    0.003401 276.28296 291.89319 294.0
    0.002755 276.32767 295.63031 363.0
    0.002817 276.37228 296.33450 355.0
    0.003268 276.41675 294.02090 306.0
    0.002967 276.46112 291.06384 337.0
    0.003086 276.50528 289.37369 324.0
    0.003165 276.54938 289.46252 316.0
    0.003247 276.59323 290.75797 308.0
    0.003021 276.63702 291.50208 331.0
    0.003021 276.68060 291.13861 331.0
    0.003497 276.72406 290.81229 286.0
    0.003021 276.76730 292.54160 331.0
    0.003356 276.81039 298.77032 298.0
    0.002994 276.85333 312.15018 334.0
    0.002770 276.89609 334.43851 361.0
    0.002611 276.93869 363.00836 383.0
    0.002309 276.98108 389.54871 433.0
    0.002392 277.02332 399.59644 418.0
    0.002375 277.06534 387.09695 421.0
    0.002525 277.10721 364.17651 396.0
    0.002976 277.14886 344.15201 336.0
    0.002865 277.19028 331.72986 349.0
    0.002849 277.23157 324.14081 351.0
    0.003257 277.27261 316.74191 307.0
    0.003058 277.31348 308.64206 327.0
    0.003460 277.35410 300.83545 289.0
    0.003390 277.39453 294.09192 295.0
    0.003484 277.43478 289.05710 287.0
    0.00376 277.47473 285.77222 266.0
    0.003484 277.51453 283.81949 287.0
    0.00362 277.55402 282.73535 276.0
    0.003268 277.59338 282.15796 306.0
    0.00351 277.63248 282.33939 285.0
    0.00375 277.67133 282.24591 267.0
    0.003472 277.70990 282.27692 288.0
    0.00386 277.74832 282.41629 259.0
    0.003425 277.78644 282.66516 292.0
    0.003390 277.82434 283.03854 295.0
    0.003497 277.86194 283.56848 286.0
    0.003425 277.89935 284.33331 292.0
    0.003460 277.93649 285.56152 289.0
    0.00355 277.97339 287.67422 282.0
    0.003436 278.00995 291.72394 291.0
    0.003257 278.04633 299.54288 307.0
    0.003401 278.08240 312.96036 294.0
    0.002865 278.11823 332.44882 349.0
    0.003257 278.15375 354.94467 307.0
    0.002710 278.18906 372.03424 369.0
    0.002747 278.22400 373.78333 364.0
    0.002793 278.25870 362.10504 358.0
    0.002933 278.29315 350.05362 341.0
    0.002915 278.32730 348.66556 343.0
    0.002786 278.36115 362.12073 359.0
    0.002762 278.39465 386.57764 362.0
    0.002538 278.42795 409.55469 394.0
    0.002494 278.46091 413.19601 401.0
    0.002653 278.49359 392.42474 377.0
    0.003268 278.52591 360.83557 306.0
    0.003096 278.55801 332.22711 323.0
    0.003185 278.58975 312.18842 314.0
    0.003257 278.62122 300.69220 307.0
    0.003311 278.65231 295.13675 302.0
    0.002985 278.68314 292.93478 335.0
    0.00375 278.71362 292.44693 267.0
    0.003390 278.74384 293.16113 295.0
    0.003205 278.77362 295.02753 312.0
    0.003067 278.80319 299.04935 326.0
    0.002770 278.83240 307.62140 361.0
    0.002646 278.86130 325.32593 378.0
    0.002257 278.88980 358.11111 443.0
    0.002008 278.91800 409.91699 498.0
    0.001664 278.94589 475.90576 601.0
    0.001236 278.97339 536.58160 809.0
    0.001233 279.00058 558.04102 811.0
    0.001366 279.02744 523.80280 732.0
    0.001805 279.05396 459.88791 554.0
    0.002315 279.08011 398.26776 432.0
    0.002463 279.10587 354.67755 406.0
    0.002874 279.13135 330.73474 348.0
    0.003021 279.15643 320.63293 331.0
    0.003135 279.18118 316.21130 319.0
    0.003333 279.20554 311.37546 300.0
    0.003401 279.22958 304.99536 294.0
    0.003030 279.25323 298.71198 330.0
    0.00356 279.27655 293.59604 281.0
    0.00357 279.29944 289.92828 280.0
    0.003333 279.32202 287.51514 300.0
    0.003289 279.34418 286.00021 304.0
    0.003145 279.36600 284.89191 318.0
    0.00373 279.38745 284.28091 268.0
    0.003077 279.40851 283.88559 325.0
    0.003367 279.42917 283.64203 297.0
    0.003226 279.44946 283.53070 310.0
    0.003175 279.46942 283.57687 315.0
    0.003333 279.48892 284.13419 300.0
    0.003425 279.50809 284.72601 292.0
    0.00358 279.52682 286.44125 279.0
    0.003413 279.54523 289.48715 293.0
    0.003367 279.56320 294.02411 297.0
    0.003344 279.58081 299.56586 299.0
    0.003030 279.59799 304.61545 330.0
    0.003484 279.61481 307.38876 287.0
    0.003311 279.63123 308.21146 302.0
    0.002959 279.64722 308.79593 338.0
    0.003012 279.66281 309.02536 332.0
    0.002967 279.67804 306.90668 337.0
    0.003484 279.69281 301.96500 287.0
    0.003175 279.70724 296.32947 315.0
    0.003300 279.72122 292.03177 303.0
    0.00357 279.73480 290.09833 280.0
    0.00357 279.74799 290.85913 280.0
    0.00360 279.76074 294.04895 278.0
    0.00360 279.77307 298.68692 278.0
    0.003030 279.78503 302.29965 330.0
    0.003236 279.79657 303.13794 309.0
    0.003185 279.80765 299.91821 314.0
    0.00388 279.81836 294.89554 258.0
    0.00352 279.82864 290.31940 284.0
    0.003195 279.83847 287.25021 313.0
    0.00407 279.84793 285.83130 246.0
    0.00353 279.85693 285.79999 283.0
    0.003484 279.86554 286.75531 287.0
    0.003497 279.87369 288.33353 286.0
    0.003401 279.88147 289.91074 294.0
    0.00356 279.88876 290.58456 281.0
    0.00402 279.89566 290.24039 249.0
    0.00353 279.90210 289.66721 283.0
    0.00382 279.90817 289.83569 262.0
    0.003226 279.91376 291.80347 310.0
    0.003413 279.91895 297.24338 293.0
    0.003215 279.92368 308.73721 311.0
    0.003077 279.92801 329.02594 325.0
    0.003086 279.93188 358.80051 324.0
    0.002500 279.93533 393.11432 400.0
    0.002410 279.93835 418.97314 415.0
    0.002451 279.94092 419.65091 408.0
    0.002532 279.94308 394.55756 395.0
    0.002941 279.94479 360.19110 340.0
    0.003155 279.94604 329.93381 317.0
    0.003185 279.94690 308.98358 314.0
    0.00353 279.94730 296.76871 283.0
    0.003367 279.94724 290.44586 297.0
    0.00441 279.94678 287.31067 227.0
    0.00358 279.94586 285.62744 279.0
    0.00370 279.94449 284.58170 270.0
    0.003378 279.94269 283.81409 296.0
    0.003460 279.94046 283.27243 289.0
    0.003086 279.93777 282.85922 324.0
    0.00361 279.93463 282.55313 277.0
    0.00357 279.93106 282.30936 280.0
    0.00376 279.92703 282.12616 266.0
    0.00355 279.92261 281.99542 282.0
    0.003497 279.91769 282.28375 286.0
    0.00385 279.91235 282.26874 260.0
    0.00358 279.90659 282.27261 279.0
    0.003333 279.90036 282.39322 300.0
    0.003247 279.89368 282.64984 308.0
    0.00357 279.88660 283.19147 280.0
    0.003226 279.87903 284.34131 310.0
    0.003279 279.87103 286.62592 305.0
    0.003413 279.86258 290.63248 293.0
    0.003484 279.85370 296.50534 287.0
    0.00352 279.84436 303.35172 284.0
    0.003367 279.83459 308.64749 297.0
    0.003021 279.82437 309.05905 331.0
    0.003367 279.81372 304.28110 297.0
    0.003425 279.80258 297.48221 292.0
    0.002967 279.79108 291.41687 337.0
    0.00373 279.77908 287.16782 268.0
    0.003425 279.76666 284.70532 292.0
    0.00362 279.75378 283.47198 276.0
    0.00370 279.74045 282.91849 270.0
    0.00351 279.72668 282.70364 285.0
    0.003236 279.71249 282.67413 309.0
    0.003484 279.69785 282.78580 287.0
    0.00369 279.68274 282.78363 271.0
    0.00353 279.66724 283.16956 283.0
    0.003067 279.65128 283.63004 326.0
    0.003484 279.63489 284.21277 287.0
    0.00353 279.61804 285.20389 283.0
    0.003460 279.60074 285.55325 289.0
    0.00375 279.58304 286.05719 267.0
    0.003497 279.56488 286.88669 286.0
    0.003247 279.54626 288.25546 308.0
    0.00379 279.52725 290.50488 264.0
    0.003311 279.50778 294.29611 302.0
    0.003106 279.48792 300.90891 322.0
    0.003135 279.46753 312.71811 319.0
    0.002890 279.44681 333.01712 346.0
    0.002625 279.42557 364.91278 381.0
    0.002611 279.40396 408.38998 383.0
    0.002169 279.38190 455.81235 461.0
    0.001976 279.35941 487.23697 506.0
    0.002012 279.33649 480.87036 497.0
    0.002053 279.31314 441.10867 487.0
    0.002451 279.28937 391.50308 408.0
    0.003049 279.26514 349.60052 328.0
    0.002907 279.24054 321.23380 344.0
    0.003333 279.21552 305.07224 300.0
    0.003003 279.19000 296.88541 333.0
    0.003484 279.16409 292.94992 287.0
    0.003333 279.13779 290.98611 300.0
    0.00386 279.11105 289.94678 259.0
    0.00360 279.08386 289.41647 278.0
    0.003436 279.05630 289.19705 291.0
    0.003484 279.02829 289.34048 287.0
    0.003436 278.99991 289.78476 291.0
    0.003268 278.97107 290.61972 306.0
    0.003175 278.94183 291.78757 315.0
    0.003077 278.91217 293.45212 325.0
    0.003322 278.88214 295.85867 301.0
    0.003236 278.85165 299.60843 309.0
    0.003086 278.82080 306.18253 324.0
    0.002994 278.78952 318.99954 334.0
    0.002865 278.75781 344.47476 349.0
    0.002358 278.72574 391.24612 424.0
    0.002227 278.69321 466.02237 449.0
    0.001912 278.66037 564.78162 523.0
    0.001712 278.62704 664.29065 584.0
    0.001529 278.59338 718.67627 654.0
    0.001623 278.55927 691.13464 616.0
    0.001876 278.52484 601.11517 533.0
    0.002198 278.48990 497.77927 455.0
    0.002551 278.45468 413.58292 392.0
    0.002525 278.41901 357.88797 396.0
    0.002874 278.38300 326.63583 348.0
    0.003257 278.34656 311.01572 307.0
    0.002793 278.30975 303.92474 358.0
    0.00353 278.27255 301.60101 283.0
    0.00351 278.23502 303.20407 285.0
    0.003356 278.19702 309.60172 298.0
    0.003106 278.15872 321.71640 322.0
    0.002571 278.12000 338.78345 389.0
    0.002475 278.08096 356.02991 404.0
    0.002985 278.04150 365.52454 335.0
    0.002404 278.00168 359.53354 416.0
    0.002632 277.96152 342.07446 380.0
    0.002874 277.92102 322.56546 348.0
    0.003311 277.88007 306.76550 302.0
    0.00362 277.83878 296.43295 276.0
    0.00375 277.79715 290.77786 267.0
    0.003115 277.75522 288.35202 321.0
    0.003077 277.71283 288.22104 325.0
    0.003049 277.67017 290.20352 328.0
    0.003497 277.62708 294.69260 286.0
    0.003030 277.58374 301.74149 330.0
    0.002809 277.53995 310.24103 356.0
    0.002874 277.49588 317.09906 348.0
    0.003021 277.45145 318.15897 331.0
    0.002849 277.40671 312.53540 351.0
    0.002924 277.36157 303.62982 342.0
    0.003413 277.31616 295.07339 293.0
    0.003155 277.27036 288.61801 317.0
    0.00426 277.22430 284.53424 235.0
    0.003390 277.17783 282.22369 295.0
    0.003460 277.13107 280.97186 289.0
    0.00385 277.08405 280.25272 260.0
    0.00357 277.03656 279.78070 280.0
    0.00402 276.98889 279.43063 249.0
    0.00389 276.94083 278.99893 257.0
    0.00389 276.89252 278.12888 257.0
    0.00389 276.84381 277.96375 257.0
    0.003413 276.79486 277.82288 293.0
    0.00415 276.74557 277.70081 241.0
    0.003300 276.69604 277.59473 303.0
    0.00385 276.64612 277.50177 260.0
    0.00357 276.59595 277.42108 280.0
    0.00362 276.54544 277.39188 276.0
    0.00364 276.49475 277.33557 275.0
    0.003484 276.44363 277.29099 287.0
    0.00361 276.39233 277.25937 277.0
    0.00412 276.34067 277.24286 243.0
    0.003247 276.28879 277.26202 308.0
    0.00362 276.23654 277.29111 276.0
    0.00373 276.18411 277.36105 268.0
    0.00418 276.13135 277.36496 239.0
    0.00361 276.07840 277.68900 277.0
    0.003378 276.02505 278.37387 296.0
    0.00372 275.97150 279.73010 269.0
    0.00364 275.91769 282.09525 275.0
    0.00356 275.86368 285.57358 281.0
    0.00379 275.80930 289.70010 264.0
    0.00355 275.75470 293.08047 282.0
    0.00373 275.69989 293.77557 268.0
    0.00373 275.64487 291.41794 268.0
    0.00362 275.58948 287.74313 276.0
    0.00372 275.53391 284.69687 269.0
    0.00382 275.47809 283.28506 262.0
    0.003472 275.42209 283.67877 288.0
    0.00360 275.36575 285.60144 278.0
    0.003344 275.30927 288.03391 299.0
    0.00357 275.25247 289.62854 280.0
    0.00360 275.19559 289.04987 278.0
    0.00408 275.13834 286.44440 245.0
    0.00369 275.08096 283.22763 271.0
    0.00418 275.02338 280.47354 239.0
    0.00366 274.96545 278.57745 273.0
    0.003436 274.90741 277.48935 291.0
    0.00351 274.84915 277.00623 285.0
    0.00368 274.79077 276.84033 272.0
    0.00366 274.73206 276.94376 273.0
    0.00358 274.67325 277.39816 279.0
    0.003344 274.61417 278.47110 299.0
    0.00353 274.55499 280.57016 283.0
    0.00356 274.49551 284.05777 281.0
    0.003425 274.43594 288.83203 292.0
    0.003086 274.37610 293.93942 324.0
    0.00365 274.31622 297.30545 274.0
    0.00351 274.25601 296.98697 285.0
    0.003257 274.19574 293.81696 307.0
    0.003268 274.13522 290.34760 306.0
    0.00369 274.07465 288.15192 271.0
    0.00366 274.01379 287.25610 273.0
    0.003460 273.95285 286.53629 289.0
    0.00382 273.89169 284.93481 262.0
    0.003135 273.83051 282.71133 319.0
    0.00365 273.76904 280.65533 274.0
    0.00386 273.70749 279.23679 259.0
    0.00405 273.64578 278.54703 247.0
    0.00364 273.58401 278.57938 275.0
    0.003472 273.52197 279.56592 288.0
    0.003460 273.45987 281.95480 289.0
    0.003344 273.39764 286.03073 299.0
    0.003185 273.33536 291.35703 314.0
    0.003195 273.27280 296.47006 313.0
    0.003165 273.21024 298.61554 316.0
    0.00361 273.14749 296.14597 277.0
    0.003077 273.08475 290.77130 325.0
    0.00355 273.02176 285.12949 282.0
    0.00360 272.95877 280.75049 278.0
    0.003497 272.89560 277.97964 286.0
    0.00360 272.83243 276.67514 278.0
    0.00364 272.76904 276.35751 275.0
    0.00375 272.70566 277.04883 267.0
    0.00385 272.64212 278.90909 260.0
    0.00372 272.57861 282.14093 269.0
    0.00351 272.51492 286.56024 285.0
    0.003448 272.45120 291.10327 290.0
    0.00380 272.38742 293.67789 263.0
    0.00403 272.32349 292.43430 248.0
    0.003135 272.25958 288.22711 319.0
    0.003333 272.19553 283.32104 300.0
    0.00353 272.13156 279.25464 283.0
    0.00457 272.06735 276.50180 219.0
    0.003257 272.00323 274.92856 307.0
    0.00386 271.93896 274.05920 259.0
    0.00391 271.87479 273.55313 256.0
    0.00407 271.81042 273.26556 246.0
    0.003279 271.74612 272.97397 305.0
    0.00373 271.68170 272.78159 268.0
    0.00435 271.61737 272.63351 230.0
    0.00388 271.55289 272.51880 258.0
    0.00361 271.48846 272.42969 277.0
    0.00368 271.42398 272.36044 272.0
    0.00382 271.35956 272.29163 262.0
    0.00442 271.29498 272.25656 226.0
    0.00364 271.23053 272.23883 275.0
    0.00386 271.16602 272.32452 259.0
    0.003300 271.10159 272.36465 303.0
    0.00389 271.03699 272.42371 257.0
    0.00379 270.97250 272.52847 264.0
    0.00373 270.90802 272.69931 268.0
    0.00375 270.84360 272.97626 267.0
    0.00433 270.77908 273.44028 231.0
    0.00376 270.71463 274.24979 266.0
    0.00389 270.65021 275.70831 257.0
    0.00355 270.58591 278.25449 282.0
    0.00417 270.52145 282.61023 240.0
    0.003247 270.45718 289.13196 308.0
    0.00356 270.39285 297.36719 281.0
    0.003448 270.32870 305.46069 290.0
    0.003040 270.26443 310.89441 329.0
    0.003257 270.20032 309.88437 307.0
    0.003185 270.13617 303.08499 314.0
    0.003268 270.07220 294.33121 306.0
    0.003367 270.00815 286.85110 297.0
    0.00373 269.94427 282.15146 268.0
    0.00376 269.88040 280.23929 266.0
    0.003390 269.81668 280.71378 295.0
    0.00402 269.75290 282.77942 249.0
    0.00377 269.68927 285.40982 265.0
    0.00366 269.62579 288.11865 273.0
    0.003460 269.56229 291.20862 289.0
    0.00370 269.49893 295.53476 270.0
    0.003356 269.43564 301.01764 298.0
    0.00364 269.37250 306.22784 275.0
    0.003356 269.30936 309.64566 298.0
    0.00368 269.24640 309.49799 272.0
    0.003226 269.18347 304.64578 310.0
    0.00353 269.12079 297.04233 283.0
    0.00358 269.05804 289.78204 279.0
    0.00370 268.99557 284.77362 270.0
    0.00408 268.93311 282.80542 245.0
    0.003425 268.87091 284.27499 292.0
    0.00382 268.80865 289.53586 262.0
    0.00361 268.74664 298.57471 277.0
    0.003247 268.68472 310.21661 308.0
    0.003096 268.62302 321.06323 323.0
    0.003195 268.56137 325.70184 313.0
    0.003215 268.49988 321.07962 311.0
    0.002899 268.43854 310.75220 345.0
    0.003425 268.37744 300.11545 292.0
    0.00391 268.31635 292.21744 256.0
    0.00376 268.25546 288.12759 266.0
    0.003135 268.19476 287.91443 319.0
    0.003077 268.13428 292.08005 325.0
    0.002865 268.07385 302.62189 349.0
    0.003268 268.01370 322.92108 306.0
    0.002653 267.95364 356.05222 377.0
    0.002427 267.89386 401.09930 412.0
    0.002212 267.83411 449.61481 452.0
    0.002016 267.77466 482.79578 496.0
    0.001901 267.71536 481.70880 526.0
    0.002222 267.65631 451.92740 450.0
    0.002513 267.59735 417.43665 398.0
    0.002762 267.53870 397.04239 362.0
    0.002604 267.48013 397.42908 384.0
    0.002513 267.42194 414.36569 398.0
    0.002463 267.36377 436.12976 406.0
    0.002242 267.30594 448.46347 446.0
    0.002500 267.24829 439.70920 400.0
    0.002762 267.19080 409.94846 362.0
    0.002841 267.13361 372.51471 352.0
    0.002703 267.07657 340.16238 370.0
    0.003003 267.01987 318.45895 333.0
    0.00351 266.96326 306.85889 285.0
    0.003135 266.90701 301.60162 319.0
    0.002801 266.85089 297.83221 357.0
    0.00372 266.79514 292.77081 269.0
    0.003401 266.73950 286.97800 294.0
    0.003413 266.68420 281.75278 293.0
    0.00373 266.62909 277.83005 268.0
    0.003344 266.57431 275.34406 299.0
    0.00415 266.51968 274.05447 241.0
    0.00364 266.46542 273.63971 275.0
    0.003448 266.41132 273.83838 290.0
    0.00358 266.35760 274.36295 279.0
    0.003289 266.30402 275.02921 304.0
    0.00373 266.25082 275.73706 268.0
    0.00357 266.19785 276.91006 280.0
    0.003448 266.14520 278.49557 290.0
    0.003322 266.09271 279.86420 301.0
    0.003247 266.04059 279.89737 308.0
    0.00353 265.98877 278.17725 283.0
    0.00382 265.93729 275.59067 262.0
    0.00356 265.88596 273.13235 281.0
    0.003226 265.83499 271.29443 310.0
    0.003436 265.78433 270.11841 291.0
    0.00366 265.73401 269.44672 273.0
    0.00412 265.68390 269.13089 243.0
    0.00408 265.63416 269.12997 245.0
    0.00467 265.58469 269.55423 214.0
    0.00360 265.53561 270.32950 278.0
    0.003472 265.48672 272.77344 288.0
    0.00362 265.43826 277.00290 276.0
    0.003484 265.39005 283.12988 287.0
    0.00351 265.34225 290.24573 285.0
    0.003205 265.29468 295.99646 312.0
    0.003460 265.24747 297.01917 289.0
    0.003289 265.20056 292.49252 304.0
    0.00368 265.15408 285.20850 272.0
    0.00357 265.10782 278.36359 280.0
    0.00375 265.06195 273.21118 267.0
    0.00361 265.01651 269.95996 277.0
    0.00368 264.97128 268.15924 272.0
    0.002833 264.92648 267.24265 353.0
    0.00389 264.88196 266.78235 257.0
    0.00358 264.83786 266.52045 279.0
    0.00360 264.79404 266.45587 278.0
    0.00361 264.75064 266.58694 277.0
    0.00383 264.70755 267.05081 261.0
    0.00398 264.66492 268.07343 251.0
    0.00382 264.62253 269.89273 262.0
    0.00382 264.58057 272.54700 262.0
    0.00356 264.53894 275.64597 281.0
    0.003436 264.49777 278.84305 291.0
    0.00352 264.45685 279.33459 284.0
    0.00380 264.41641 277.40945 263.0
    0.00365 264.37625 274.28116 274.0
    0.00407 264.33658 271.26178 246.0
    0.003279 264.29721 268.97482 305.0
    0.00385 264.25824 267.53143 260.0
    0.00360 264.21967 266.71744 278.0
    0.003401 264.18152 266.32382 294.0
    0.003484 264.14368 266.13654 287.0
    0.00391 264.10629 266.05081 256.0
    0.00455 264.06927 266.12851 220.0
    0.00355 264.03271 266.13748 282.0
    0.003460 263.99646 266.17731 289.0
    0.00358 263.96066 266.24564 279.0
    0.003413 263.92523 266.44400 293.0
    0.00373 263.89026 266.58115 268.0
    0.00382 263.85562 266.76236 262.0
    0.00377 263.82144 267.00909 265.0
    0.00361 263.78769 267.37097 277.0
    0.00402 263.75433 267.94144 249.0
    0.003413 263.72134 268.86902 293.0
    0.00420 263.68884 270.30258 238.0
    0.00364 263.65668 272.23291 275.0
    0.003497 263.62503 274.57840 286.0
    0.003226 263.59372 276.70706 310.0
    0.003367 263.56287 277.77374 297.0
    0.003311 263.53244 277.52054 302.0
    0.003185 263.50247 276.68433 314.0
    0.003367 263.47287 276.12256 297.0
    0.003484 263.44373 276.35715 287.0
    0.003401 263.41501 277.68607 294.0
    0.003300 263.38669 280.53497 303.0
    0.002817 263.35886 286.01434 355.0
    0.003236 263.33142 296.79007 309.0
    0.002849 263.30447 317.69214 351.0
    0.002849 263.27792 355.27158 351.0
    0.002538 263.25183 414.17093 394.0
    0.002387 263.22617 491.83368 419.0
    0.002016 263.20096 571.80157 496.0
    0.001792 263.17615 621.35016 558.0
    0.001610 263.15186 608.82672 621.0
    0.001923 263.12796 543.48517 520.0
    0.002242 263.10455 462.17575 446.0
    0.002392 263.08157 391.69070 418.0
    0.002857 263.05902 343.09085 350.0
    0.003106 263.03696 316.05008 322.0
    0.002967 263.01535 305.68268 337.0
    0.002882 262.99414 306.85739 347.0
    0.003040 262.97345 315.69501 329.0
    0.003205 262.95316 328.60916 312.0
    0.002717 262.93338 340.67758 368.0
    0.002674 262.91400 346.96521 374.0
    0.002545 262.89511 347.34399 393.0
    0.002427 262.87668 345.05460 412.0
    0.002494 262.85873 339.47192 401.0
    0.002387 262.84122 328.34644 419.0
    0.002793 262.82416 313.25815 358.0
    0.003195 262.80756 298.45523 313.0
    0.003040 262.79147 286.66666 329.0
    0.00382 262.77579 278.55084 262.0
    0.003436 262.76062 273.60162 291.0
    0.003279 262.74588 270.78320 305.0
    0.003300 262.73166 269.17676 303.0
    0.00356 262.71783 268.17905 281.0
    0.003413 262.70453 267.48654 293.0
    0.00373 262.69168 266.94324 268.0
    0.003311 262.67929 266.52325 302.0
    0.003344 262.66736 266.17850 299.0
    0.003311 262.65594 265.89282 302.0
    0.00370 262.64496 265.65353 270.0
    0.003205 262.63446 265.45212 312.0
    0.00408 262.62445 265.32089 245.0
    0.00418 262.61487 265.17935 239.0
    0.00372 262.60580 265.06122 269.0
    0.00424 262.59720 264.96326 236.0
    0.003226 262.58905 264.88367 310.0
    0.003344 262.58139 264.82150 299.0
    0.003472 262.57419 264.77444 288.0
    0.00366 262.56750 264.74225 273.0
    0.003497 262.56125 264.72467 286.0
    0.00391 262.55548 264.03189 256.0
    0.00366 262.55020 264.07645 273.0
    0.00365 262.54538 264.13681 274.0
    0.00385 262.54102 264.20975 260.0
    0.003484 262.53714 264.29938 287.0
    0.00366 262.53378 264.40778 273.0
    0.00357 262.53085 264.60110 280.0
    0.00380 262.52841 264.75980 263.0
    0.003367 262.52643 264.94980 297.0
    0.003344 262.52493 265.17725 299.0
    0.00357 262.52393 265.45203 280.0
    0.00400 262.52338 265.67664 250.0
    0.00380 262.52332 266.09158 263.0
    0.00361 262.52368 266.60916 277.0
    0.003401 262.52457 267.28214 294.0
    0.00370 262.52591 268.11337 270.0
    0.003257 262.52774 269.51471 307.0
    0.003390 262.53003 271.76331 295.0
    0.002959 262.53281 275.46759 338.0
    0.003472 262.53604 281.39420 288.0
    0.003378 262.53973 290.44174 296.0
    0.003165 262.54391 303.53467 316.0
    0.003165 262.54858 321.58002 316.0
    0.003040 262.55368 345.16901 329.0
    0.002770 262.55927 375.17593 361.0
    0.002747 262.56534 410.11160 364.0
    0.002247 262.57184 441.13828 445.0
    0.002237 262.57883 451.68741 447.0
    0.002288 262.58630 432.25916 437.0
    0.002347 262.59424 393.53122 426.0
    0.003300 262.60263 352.37912 303.0
    0.003289 262.61148 319.15411 304.0
    0.00405 262.62079 296.81705 247.0
    0.003215 262.63055 283.76047 311.0
    0.003356 262.64081 276.99561 298.0
    0.00352 262.65152 273.52887 284.0
    0.00353 262.66266 271.77301 283.0
    0.00356 262.67432 270.96448 281.0
    0.003378 262.68640 270.96378 296.0
    0.003378 262.69891 272.03073 296.0
    0.00420 262.71191 274.66537 238.0
    0.003448 262.72537 279.33478 290.0
    0.00376 262.73926 285.93610 266.0
    0.00370 262.75363 293.29449 270.0
    0.003236 262.76843 298.71677 309.0
    0.003322 262.78369 299.00958 301.0
    0.003436 262.79938 294.05270 291.0
    0.003247 262.81555 286.67709 308.0
    0.00353 262.83212 279.85074 283.0
    0.003413 262.84918 274.86835 293.0
    0.003289 262.86670 271.89371 304.0
    0.003021 262.88461 270.49362 331.0
    0.003226 262.90298 270.26843 310.0
    0.003413 262.92181 271.13919 293.0
    0.003226 262.94107 273.42068 310.0
    0.00362 262.96075 277.76593 276.0
    0.003247 262.98087 284.84949 308.0
    0.003436 263.00143 294.90958 291.0
    0.003367 263.02243 306.84686 297.0
    0.003311 263.04385 317.35135 302.0
    0.003205 263.06567 321.05341 312.0
    0.003205 263.08801 315.21500 312.0
    0.003390 263.11069 303.51031 295.0
    0.003125 263.13385 291.18912 320.0
    0.00361 263.15738 281.31454 277.0
    0.00365 263.18137 274.70590 274.0
    0.00353 263.20575 270.90280 283.0
    0.003484 263.23056 269.32156 287.0
    0.00376 263.25577 268.37936 266.0
    0.003413 263.28146 267.93564 293.0
    0.00364 263.30746 267.74615 275.0
    0.003344 263.33395 267.71268 299.0
    0.00376 263.36081 267.81012 266.0
    0.00380 263.38809 268.06119 263.0
    0.003247 263.41577 268.54822 308.0
    0.00382 263.44382 269.63113 262.0
    0.003135 263.47235 271.22891 319.0
    0.003115 263.50122 273.81354 321.0
    0.003289 263.53049 277.61209 304.0
    0.003289 263.56012 282.37393 304.0
    0.003311 263.59021 287.33984 302.0
    0.003106 263.62064 291.22525 322.0
    0.002841 263.65152 294.46735 352.0
    0.003135 263.68268 299.37646 319.0
    0.002604 263.71432 308.96951 384.0
    0.002740 263.74628 324.11203 365.0
    0.002457 263.77866 342.15710 407.0
    0.002304 263.81134 356.07129 434.0
    0.002217 263.84445 357.19736 451.0
    0.002193 263.87796 344.30212 456.0
    0.002525 263.91177 325.08859 396.0
    0.002985 263.94595 307.13193 335.0
    0.003058 263.98056 294.21136 327.0
    0.003367 264.01550 287.44333 297.0
    0.002985 264.05078 286.69681 335.0
    0.003115 264.08643 292.05881 321.0
    0.003247 264.12244 304.18164 308.0
    0.002674 264.15878 323.11636 374.0
    0.002674 264.19550 346.59067 374.0
    0.002342 264.23248 368.26663 427.0
    0.002387 264.26993 377.81555 419.0
    0.002632 264.30762 368.83987 380.0
    0.002740 264.34570 347.32813 365.0
    0.002967 264.38406 323.64935 337.0
    0.003049 264.42282 304.14185 328.0
    0.00361 264.46188 290.98615 277.0
    0.003413 264.50128 283.47412 293.0
    0.003300 264.54092 279.85751 303.0
    0.00356 264.58102 278.50082 281.0
    0.003344 264.62134 278.39523 299.0
    0.003195 264.66202 279.07697 313.0
    0.00351 264.70294 280.46606 285.0
    0.002976 264.74423 282.81161 336.0
    0.00351 264.78583 286.88202 285.0
    0.003165 264.82767 294.43845 316.0
    0.002882 264.86993 309.15292 347.0
    0.003247 264.91238 336.20267 308.0
    0.002755 264.95520 380.99994 363.0
    0.002283 264.99820 444.86823 438.0
    0.002198 265.04160 520.41956 455.0
    0.001988 265.08524 586.16858 503.0
    0.001706 265.12918 610.42621 586.0
    0.001835 265.17331 578.87482 545.0
    0.002070 265.21783 515.27100 483.0
    0.002433 265.26257 453.26498 411.0
    0.002571 265.30759 413.39536 389.0
    0.002660 265.35284 402.17865 376.0
    0.002558 265.39841 414.31082 391.0
    0.002500 265.44418 435.47028 400.0
    0.002353 265.49023 445.77539 425.0
    0.002463 265.53650 431.48694 406.0
    0.002681 265.58313 398.41904 373.0
    0.002770 265.62991 361.53763 361.0
    0.003115 265.67697 330.68225 321.0
    0.002976 265.72418 309.23523 336.0
    0.003115 265.77176 295.82785 321.0
    0.00351 265.81949 287.71249 285.0
    0.00361 265.86746 282.54520 277.0
    0.003344 265.91562 279.12012 299.0
    0.003333 265.96411 276.67444 300.0
    0.00365 266.01273 274.96292 274.0
    0.00370 266.06158 273.76633 270.0
    0.003436 266.11060 272.94357 291.0
    0.00368 266.15994 272.40601 272.0
    0.00405 266.20938 272.11636 247.0
    0.00356 266.25912 272.11530 281.0
    0.00362 266.30890 272.50430 276.0
    0.003472 266.35904 273.41959 288.0
    0.00400 266.40927 274.89371 250.0
    0.00366 266.45975 276.89178 273.0
    0.00373 266.51031 279.08298 268.0
    0.00357 266.56116 281.00525 280.0
    0.00357 266.61212 282.14630 280.0
    0.003436 266.66327 281.82339 291.0
    0.00369 266.71457 279.73621 271.0
    0.00382 266.76608 276.96472 262.0
    0.003390 266.81775 274.32690 295.0
    0.00366 266.86948 272.30005 273.0
    0.00355 266.92151 270.96423 282.0
    0.003333 266.97357 270.19232 300.0
    0.003205 267.02585 269.78445 312.0
    0.00353 267.07819 269.57916 283.0
    0.00370 267.13077 269.47681 270.0
    0.00364 267.18341 269.42880 275.0
    0.003425 267.23621 269.41367 292.0
    0.003279 267.28906 269.42255 305.0
    0.003390 267.34216 269.45154 295.0
    0.00358 267.39529 269.49863 279.0
    0.00351 267.44858 269.56311 285.0
    0.00457 267.50189 269.64478 219.0
    0.00400 267.55542 269.74478 250.0
    0.00358 267.60901 269.86411 279.0
    0.00375 267.66269 270.00513 267.0
    0.00376 267.71643 270.17075 266.0
    0.003425 267.77036 270.36566 292.0
    0.00369 267.82434 270.21271 271.0
    0.00376 267.87836 270.49881 266.0
    0.00383 267.93240 270.83786 261.0
    0.00352 267.98669 271.24908 284.0
    0.00375 268.04092 271.76279 267.0
    0.003185 268.09528 272.44717 314.0
    0.00352 268.14963 273.44495 284.0
    0.003460 268.20416 275.06622 289.0
    0.00373 268.25864 277.60132 268.0
    0.003215 268.31323 282.12732 311.0
    0.003205 268.36777 289.16763 312.0
    0.003356 268.42252 299.15707 298.0
    0.003436 268.47717 311.65677 291.0
    0.003165 268.53195 324.96225 316.0
    0.003268 268.58664 336.80615 306.0
    0.003086 268.64148 346.74185 324.0
    0.003289 268.69626 354.73859 304.0
    0.002762 268.75113 360.04507 362.0
    0.003247 268.80591 364.55011 308.0
    0.003106 268.86081 371.03452 322.0
    0.002451 268.91565 378.88721 408.0
    0.002604 268.97055 382.52863 384.0
    0.002882 269.02533 376.42194 347.0
    0.002967 269.08026 362.70178 337.0
    0.003086 269.13513 347.48187 324.0
    0.002959 269.18991 333.52246 338.0
    0.003145 269.24478 320.17746 318.0
    0.003175 269.29956 307.37988 315.0
    0.003425 269.35437 296.35010 292.0
    0.00358 269.40906 287.88522 279.0
    0.003311 269.46381 282.00153 302.0
    0.003289 269.51846 278.27960 304.0
    0.00357 269.57312 276.05975 280.0
    0.003448 269.62762 274.77774 290.0
    0.003448 269.68222 273.99802 290.0
    0.00373 269.73669 273.55630 268.0
    0.00361 269.79111 273.19476 277.0
    0.00365 269.84540 272.92783 274.0
    0.003401 269.89975 272.72760 294.0
    0.00402 269.95395 272.57950 249.0
    0.003356 270.00809 272.47302 298.0
    0.00386 270.06210 272.40137 259.0
    0.00370 270.11615 272.35919 270.0
    0.00365 270.17004 272.34305 274.0
    0.00360 270.22385 272.35065 278.0
    0.003155 270.27747 272.38049 317.0
    0.00380 270.33115 272.43219 263.0
    0.00382 270.38461 272.50601 262.0
    0.00361 270.43805 272.60355 277.0
    0.00408 270.49127 272.72690 245.0
    0.00391 270.54449 272.88113 256.0
    0.00376 270.59753 273.07297 266.0
    0.00375 270.65048 273.31775 267.0
    0.00355 270.70322 273.64801 282.0
    0.00353 270.75592 274.13998 283.0
    0.00375 270.80841 274.94525 267.0
    0.003448 270.86084 276.32574 290.0
    0.00365 270.91302 278.61560 274.0
    0.00373 270.96518 282.09402 268.0
    0.00369 271.01709 286.68887 271.0
    0.003460 271.06888 291.72482 289.0
    0.003356 271.12048 295.70050 298.0
    0.003257 271.17197 296.92563 307.0
    0.003378 271.22327 295.16321 296.0
    0.003268 271.27435 292.18445 306.0
    0.003257 271.32538 290.26486 307.0
    0.00357 271.37610 291.42563 280.0
    0.003077 271.42670 297.65280 325.0
    0.003012 271.47702 310.85641 332.0
    0.003226 271.52728 331.88211 310.0
    0.002985 271.57727 358.82730 335.0
    0.002865 271.62711 386.04752 349.0
    0.002667 271.67664 402.11996 375.0
    0.002747 271.72610 397.66330 364.0
    0.002674 271.77524 375.70587 374.0
    0.003040 271.82425 347.71658 329.0
    0.003401 271.87292 322.95142 294.0
    0.003135 271.92148 305.22223 319.0
    0.003378 271.96979 294.91934 296.0
    0.003175 272.01785 290.30438 315.0
    0.003484 272.06561 289.31314 287.0
    0.00357 272.11325 290.05850 280.0
    0.003268 272.16061 291.22672 306.0
    0.003356 272.20773 292.65991 298.0
    0.003175 272.25452 295.58261 315.0
    0.00368 272.30115 301.54364 272.0
    0.002950 272.34747 310.99701 339.0
    0.003472 272.39359 322.49139 288.0
    0.003257 272.43933 332.06015 307.0
    0.003058 272.48492 334.30264 327.0
    0.002985 272.53018 327.26038 335.0
    0.003195 272.57520 314.92422 313.0
    0.003279 272.61984 302.27505 305.0
    0.003448 272.66434 292.08127 290.0
    0.00355 272.70847 285.17810 282.0
    0.00369 272.75235 281.08408 271.0
    0.00356 272.79584 278.95535 281.0
    0.00420 272.83914 277.81586 238.0
    0.00408 272.88208 277.21149 245.0
    0.00353 272.92474 276.93896 283.0
    0.00385 272.96704 276.74091 260.0
    0.00365 273.00909 276.63486 274.0
    0.00352 273.05081 276.63474 284.0
    0.00364 273.09222 276.66257 275.0
    0.00385 273.13324 276.74805 260.0
    0.00410 273.17401 276.89346 244.0
    0.00385 273.21445 277.10706 260.0
    0.00415 273.25449 277.67477 241.0
    0.00405 273.29428 278.12048 247.0
    0.00351 273.33365 278.77725 285.0
    0.00364 273.37274 279.77414 275.0
    0.003289 273.41141 281.28360 304.0
    0.00376 273.44980 283.50183 266.0
    0.00356 273.48779 286.65607 281.0
    0.003236 273.52548 290.51044 309.0
    0.00361 273.56274 294.93857 277.0
    0.003226 273.59970 299.55618 310.0
    0.003003 273.63623 304.04214 333.0
    0.003030 273.67242 308.97760 330.0
    0.002976 273.70819 315.66934 336.0
    0.002959 273.74368 326.14755 338.0
    0.003012 273.77872 343.70920 332.0
    0.002618 273.81342 371.31195 382.0
    0.002571 273.84769 407.74411 389.0
    0.002247 273.88162 445.21280 445.0
    0.001980 273.91513 468.22647 505.0
    0.002169 273.94824 462.31650 461.0
    0.002262 273.98093 431.17709 442.0
    0.002525 274.01328 390.92563 396.0
    0.002646 274.04517 354.94095 378.0
    0.003021 274.07666 329.11142 331.0
    0.003367 274.10776 313.84338 297.0
    0.003030 274.13846 306.32651 330.0
    0.00369 274.16870 303.28113 271.0
    0.00351 274.19858 302.15866 285.0
    0.003086 274.22797 300.99600 324.0
    0.003460 274.25699 298.52066 289.0
    0.003356 274.28555 294.96008 298.0
    0.003165 274.31372 291.34845 316.0
    0.00372 274.34140 288.47726 269.0
    0.00388 274.36871 286.63242 258.0
    0.00375 274.39551 285.82791 267.0
    0.003289 274.42191 285.97214 304.0
    0.003344 274.44785 287.04715 299.0
    0.00351 274.47336 289.59402 285.0
    0.003226 274.49841 294.36804 310.0
    0.003390 274.52304 302.54419 295.0
    0.003125 274.54721 315.23792 320.0
    0.003135 274.57086 332.73315 319.0
    0.002825 274.59412 353.65088 354.0
    0.002710 274.61688 374.10147 369.0
    0.002817 274.63922 389.42896 355.0
    0.002660 274.66104 398.38977 376.0
    0.002833 274.68246 401.99200 353.0
    0.002660 274.70331 400.75797 376.0
    0.002519 274.72375 398.30084 397.0
    0.002817 274.74371 400.87204 355.0
    0.002632 274.76321 414.18512 380.0
    0.002463 274.78220 440.95456 406.0
    0.002481 274.80072 476.15356 403.0
    0.002008 274.81876 505.65137 498.0
    0.002092 274.83627 511.04202 478.0
    0.002146 274.85333 488.11960 466.0
    0.002309 274.86990 452.73862 433.0
    0.002584 274.88599 422.33655 387.0
    0.002370 274.90155 404.66977 422.0
    0.002427 274.91663 397.70398 412.0
    0.002268 274.93121 392.06451 441.0
    0.002326 274.94528 378.82574 430.0
    0.002915 274.95886 358.21451 343.0
    0.002915 274.97195 336.22205 343.0
    0.003205 274.98453 317.49377 312.0
    0.003268 274.99655 304.08261 306.0
    0.003300 275.00812 295.91412 303.0
    0.00389 275.01913 291.96399 257.0
    0.00355 275.02969 291.03967 282.0
    0.003344 275.03970 292.17184 299.0
    0.00362 275.04919 294.44354 276.0
    0.003333 275.05814 296.67609 300.0
    0.00386 275.06659 297.13812 259.0
    0.00372 275.07452 295.40042 269.0
    0.003279 275.08191 291.94980 305.0
    0.003497 275.08881 288.15933 286.0
    0.003497 275.09518 284.92517 286.0
    0.00391 275.10098 282.60733 256.0
    0.00366 275.10629 281.16611 273.0
    0.00369 275.11105 280.39752 271.0
    0.003215 275.11526 280.12466 311.0
    0.00360 275.11899 280.24118 278.0
    0.00380 275.12213 280.70569 263.0
    0.00364 275.12479 281.52115 275.0
    0.003390 275.12686 282.59808 295.0
    0.003497 275.12842 283.56427 286.0
    0.00356 275.12943 284.06577 281.0
    0.003448 275.12991 283.91049 290.0
    0.003367 275.12982 283.42697 297.0
    0.003460 275.12921 283.17389 289.0
    0.00362 275.12805 283.61853 276.0
    0.003497 275.12637 285.05060 286.0
    0.00357 275.12411 287.49850 280.0
    0.003205 275.12134 290.66196 312.0
    0.00402 275.11798 293.82492 249.0
    0.003401 275.11411 296.04572 294.0
    0.003289 275.10965 297.03366 304.0
    0.003086 275.10468 297.74646 324.0
    0.003049 275.09915 299.89117 328.0
    0.003413 275.09305 305.01053 293.0
    0.003175 275.08640 314.94504 315.0
    0.002994 275.07919 332.11426 334.0
    0.003268 275.07144 357.44565 306.0
    0.002857 275.06314 388.52322 350.0
    0.002415 275.05429 417.49179 414.0
    0.002558 275.04486 431.55801 391.0
    0.002326 275.03491 421.72629 430.0
    0.002494 275.02438 393.73547 401.0
    0.002786 275.01331 360.37387 359.0
    0.002967 275.00165 331.32458 337.0
    0.003401 274.98947 310.17371 294.0
    0.003236 274.97668 296.80637 309.0
    0.003247 274.96341 289.32773 308.0
    0.00372 274.94952 285.52377 269.0
    0.003289 274.93512 283.75168 304.0
    0.00369 274.92010 283.46271 271.0
    0.00365 274.90457 284.42603 274.0
    0.00370 274.88846 286.16913 270.0
    0.00377 274.87183 288.48801 265.0
    0.00356 274.85458 290.63055 281.0
    0.00368 274.83682 291.45804 272.0
    0.00386 274.81848 290.25327 259.0
    0.003425 274.79959 287.60544 292.0
    0.00351 274.78012 284.61945 285.0
    0.00355 274.76010 282.58972 282.0
    0.00385 274.73953 280.78754 260.0
    0.003413 274.71838 279.72159 293.0
    0.00412 274.69672 279.20187 243.0
    0.00382 274.67447 279.07614 262.0
    0.00377 274.65167 279.28638 265.0
    0.003448 274.62830 279.91678 290.0
    0.00375 274.60440 281.23297 267.0
    0.00358 274.57993 283.69659 279.0
    0.003257 274.55490 287.84177 307.0
    0.00365 274.52933 294.01636 274.0
    0.00365 274.50317 301.89737 274.0
    0.00380 274.47650 310.10660 263.0
    0.002933 274.44928 315.83881 341.0
    0.003215 274.42145 316.01907 311.0
    0.003185 274.39313 310.47339 314.0
    0.00372 274.36423 302.19492 269.0
    0.003436 274.33481 294.13879 291.0
    0.003333 274.30478 287.80524 300.0
    0.00362 274.27423 283.58133 276.0
    0.00358 274.24313 281.11038 279.0
    0.003300 274.21152 279.81439 303.0
    0.003484 274.17932 279.18402 287.0
    0.00357 274.14661 278.90173 280.0
    0.00375 274.11331 278.80225 267.0
    0.00373 274.07953 278.79996 268.0
    0.00369 274.04510 278.90161 271.0
    0.00380 274.01022 279.08981 263.0
    0.00366 273.97476 279.38385 273.0
    0.00383 273.93884 279.82471 261.0
    0.00357 273.90228 280.52866 280.0
    0.003425 273.86523 281.63882 292.0
    0.003236 273.82761 283.33789 309.0
    0.00356 273.78955 285.74063 281.0
    0.003165 273.75089 288.84012 316.0
    0.003311 273.71170 291.93109 302.0
    0.003155 273.67200 294.69858 317.0
    0.003401 273.63177 296.20004 294.0
    0.003448 273.59097 296.82248 290.0
    0.00361 273.54968 297.91098 277.0
    0.003247 273.50787 301.53000 308.0
    0.003086 273.46548 309.87457 324.0
    0.002890 273.42267 325.01694 346.0
    0.002762 273.37927 347.92511 362.0
    0.002439 273.33542 377.27371 410.0
    0.002703 273.29095 408.56033 370.0
    0.002088 273.24606 433.71643 479.0
    0.002364 273.20059 447.12949 423.0
    0.002114 273.15469 455.67581 473.0
    0.002227 273.10822 475.44812 449.0
    0.002137 273.06128 518.31842 468.0
    0.001976 273.01382 584.90094 506.0
    0.001645 272.96591 660.32324 608.0
    0.001486 272.91739 713.73859 673.0
    0.001543 272.86841 712.24768 648.0
    0.001757 272.81897 654.52423 569.0
    0.002041 272.76907 568.61700 490.0
    0.002242 272.71857 481.77762 446.0
    0.002392 272.66763 410.62595 418.0
    0.003058 272.61621 360.27905 327.0
    0.00369 272.56436 328.59061 271.0
    0.003497 272.51190 310.11331 286.0
    0.003333 272.45908 299.77838 300.0
    0.003390 272.40570 293.94675 295.0
    0.00364 272.35193 290.54141 275.0
    0.00362 272.29758 288.44690 276.0
    0.00351 272.24283 287.04886 285.0
    0.003236 272.18756 285.84573 309.0
    0.003367 272.13193 284.61493 297.0
    0.00398 272.07568 283.23718 251.0
    0.003460 272.01910 281.87943 289.0
    0.00353 271.96198 280.69125 283.0
    0.00356 271.90448 279.75119 281.0
    0.00351 271.84644 279.06152 285.0
    0.00355 271.78799 279.04294 282.0
    0.00380 271.72913 278.76471 263.0
    0.003436 271.66980 278.63135 291.0
    0.00370 271.60999 278.63147 270.0
    0.00368 271.54977 278.77948 272.0
    0.003401 271.48911 279.13089 294.0
    0.003195 271.42807 279.81802 313.0
    0.003155 271.36649 281.12442 317.0
    0.00361 271.30450 283.54990 277.0
    0.003497 271.24216 287.84033 286.0
    0.003226 271.17926 294.85873 310.0
    0.003185 271.11609 305.21185 314.0
    0.003049 271.05240 318.84979 328.0
    0.002833 270.98843 334.39398 353.0
    0.002857 270.92389 348.98770 350.0
    0.002809 270.85904 360.05173 356.0
    0.002597 270.79373 367.60263 385.0
    0.002410 270.72812 371.61923 415.0
    0.002793 270.66199 370.75418 358.0
    0.002551 270.59555 366.14542 392.0
    0.002755 270.52869 361.11511 363.0
    0.003106 270.46149 356.40512 322.0
    0.002915 270.39377 349.58975 343.0
    0.002941 270.32574 338.83414 340.0
    0.002924 270.25735 325.11969 342.0
    0.003436 270.18866 311.14423 291.0
    0.00361 270.11942 299.01672 277.0
    0.00383 270.04993 290.13208 261.0
    0.003425 269.98001 284.21805 292.0
    0.00398 269.90985 280.62424 251.0
    0.003268 269.83917 278.54602 306.0
    0.00379 269.76825 277.37238 264.0
    0.003497 269.69690 276.69064 286.0
    0.00379 269.62534 275.77527 264.0
    0.00413 269.55325 275.55533 242.0
    0.003460 269.48096 275.43860 289.0
    0.00385 269.40823 275.47989 260.0
    0.003497 269.33533 275.62784 286.0
    0.00364 269.26190 275.90045 275.0
    0.00383 269.18826 276.30460 261.0
    0.00405 269.11423 276.86407 247.0
    0.00380 269.04001 277.61313 263.0
    0.00376 268.96533 278.61194 266.0
    0.00364 268.89041 279.95450 275.0
    0.003145 268.81519 281.83237 318.0
    0.003460 268.73972 284.64389 289.0
    0.003497 268.66379 289.28796 286.0
    0.002857 268.58765 297.56223 350.0
    0.002967 268.51123 312.70813 337.0
    0.003012 268.43460 339.25131 332.0
    0.002933 268.35751 381.84015 341.0
    0.002660 268.28018 442.00156 376.0
    0.002193 268.20273 514.43811 456.0
    0.002041 268.12479 583.71509 490.0
    0.001842 268.04675 623.04187 543.0
    0.001908 267.96835 610.28638 524.0
    0.002075 267.88980 553.17676 482.0
    0.002404 267.81085 479.10092 416.0
    0.002755 267.73178 410.61011 363.0
    0.003115 267.65237 358.22610 321.0
    0.003012 267.57288 323.72256 332.0
    0.003115 267.49289 303.55234 321.0
    0.003311 267.41281 292.93924 302.0
    0.003289 267.33249 287.86545 304.0
    0.003472 267.25201 285.66864 288.0
    0.003367 267.17117 284.90671 297.0
    0.003378 267.09015 284.66882 296.0
    0.003401 267.00894 284.35388 294.0
    0.00410 266.92761 284.05624 244.0
    0.003378 266.84592 283.98132 296.0
    0.00356 266.76416 284.43320 281.0
    0.00370 266.68207 284.96533 270.0
    0.003425 266.59995 284.83701 292.0
    0.003226 266.51743 283.28503 310.0
    0.00382 266.43491 280.58466 262.0
    0.00408 266.35208 277.54584 245.0
    0.003367 266.26923 274.77139 297.0
    0.00370 266.18604 272.65396 270.0
    0.003460 266.10278 271.18762 289.0
    0.00351 266.01929 270.23215 285.0
    0.00360 265.93576 269.61804 278.0
    0.00358 265.85190 269.20367 279.0
    0.00388 265.76807 268.90179 258.0
    0.00375 265.68399 268.66461 267.0
    0.00382 265.59985 268.47095 262.0
    0.00402 265.51547 268.30841 249.0
    0.00377 265.43103 268.17340 265.0
    0.00383 265.34641 268.06381 261.0
    0.003289 265.26181 267.97879 304.0
    0.00426 265.17688 267.91885 235.0
    0.00379 265.09192 267.88562 264.0
    0.00370 265.00693 267.88223 270.0
    0.00398 264.92169 267.91376 251.0
    0.00357 264.83646 267.98907 280.0
    0.00385 264.75107 268.12534 260.0
    0.00372 264.66571 268.35632 269.0
    0.00380 264.58008 268.74960 263.0
    0.003497 264.49451 269.42026 286.0
    0.00373 264.40875 270.54263 268.0
    0.003436 264.32312 272.32626 291.0
    0.00377 264.23721 274.99426 265.0
    0.00377 264.15134 278.72055 265.0
    0.00402 264.06537 283.60223 249.0
    0.003425 263.97946 289.54797 292.0
    0.00356 263.89331 296.50473 281.0
    0.00356 263.80719 304.50391 281.0
    0.00362 263.72104 312.83163 276.0
    0.003472 263.63498 319.01096 288.0
    0.003401 263.54865 319.22794 294.0
    0.003135 263.46246 313.66605 319.0
    0.00357 263.37616 305.03342 280.0
    0.003145 263.28995 297.23358 318.0
    0.003195 263.20355 292.85892 313.0
    0.003300 263.11731 293.33313 303.0
    0.003333 263.03094 298.46497 300.0
    0.002849 262.94473 307.59122 351.0
    0.003086 262.85834 319.29596 324.0
    0.002907 262.77209 331.84500 344.0
    0.002882 262.68576 345.03577 347.0
    0.002801 262.59961 360.95178 357.0
    0.002725 262.51328 380.77783 367.0
    0.002695 262.42712 401.13281 371.0
    0.002740 262.34088 413.86105 365.0
    0.002793 262.25485 410.52856 358.0
    0.002688 262.16870 391.54715 372.0
    0.002994 262.08267 365.10352 334.0
    0.003012 261.99667 338.94580 332.0
    0.003077 261.91083 318.05380 325.0
    0.003356 261.82486 304.10242 298.0
    0.003215 261.73904 296.14877 311.0
    0.003413 261.65329 291.56277 293.0
    0.00353 261.56772 287.63266 283.0
    0.00361 261.48203 283.13022 277.0
    0.00405 261.39658 278.45285 247.0
    0.003390 261.31116 274.29486 295.0
    0.00370 261.22574 271.04694 270.0
    0.00360 261.14053 268.76578 278.0
    0.00426 261.05536 267.24515 235.0
    0.00379 260.97046 266.20093 264.0
    0.00355 260.88544 265.41217 282.0
    0.00408 260.80069 264.86288 245.0
    0.00382 260.71600 264.34964 262.0
    0.00362 260.63156 263.93622 276.0
    0.00391 260.54706 263.62866 256.0
    0.00372 260.46277 263.37265 269.0
    0.00352 260.37860 263.17365 284.0
    0.00368 260.29471 263.02151 272.0
    0.00369 260.21075 262.91043 271.0
    0.00370 260.12704 262.83981 270.0
    0.00369 260.04349 262.81131 271.0
    0.00422 259.96021 262.82639 237.0
    0.00377 259.87686 262.88464 265.0
    0.003367 259.79388 262.98602 297.0
    0.00379 259.71094 263.11499 264.0
    0.00403 259.62833 263.27533 248.0
    0.00355 259.54572 263.49344 282.0
    0.003448 259.46344 263.82083 290.0
    0.003425 259.38123 264.31012 292.0
    0.003226 259.29938 265.14063 310.0
    0.003401 259.21753 266.62170 294.0
    0.003322 259.13605 269.39371 301.0
    0.003378 259.05466 274.52164 296.0
    0.003322 258.97363 283.37671 301.0
    0.003311 258.89264 297.43344 302.0
    0.002625 258.81201 316.79568 381.0
    0.002525 258.73157 339.48981 396.0
    0.002632 258.65140 360.26453 380.0
    0.002538 258.57135 371.01813 394.0
    0.002688 258.49161 365.72440 372.0
    0.003115 258.41208 347.45306 321.0
    0.003096 258.33292 324.55765 323.0
    0.003165 258.25381 303.38608 316.0
    0.003247 258.17508 287.20306 308.0
    0.003268 258.09659 276.39145 306.0
    0.00407 258.01843 269.92688 246.0
    0.00360 257.94037 266.32309 278.0
    0.00364 257.86264 264.18011 275.0
    0.00355 257.78531 263.05270 282.0
    0.00355 257.70810 262.34103 282.0
    0.00420 257.63132 261.85370 238.0
    0.00357 257.55469 261.53680 280.0
    0.00353 257.47852 261.34241 283.0
    0.00365 257.40250 261.26093 274.0
    0.00388 257.32681 261.39139 258.0
    0.00372 257.25143 261.57755 269.0
    0.00433 257.17648 262.05243 231.0
    0.00420 257.10165 263.02698 238.0
    0.003448 257.02722 264.94028 290.0
    0.00372 256.95309 268.49509 269.0
    0.00351 256.87939 274.53049 285.0
    0.003247 256.80585 283.72311 308.0
    0.00355 256.73279 295.93115 282.0
    0.003448 256.65991 309.69611 290.0
    0.003155 256.58755 321.64917 317.0
    0.003311 256.51535 327.31720 302.0
    0.003247 256.44363 324.64539 308.0
    0.003311 256.37216 316.25171 302.0
    0.003472 256.30121 305.29947 288.0
    0.003460 256.23041 293.89865 289.0
    0.003145 256.16010 283.59689 318.0
    0.00420 256.09009 275.47681 238.0
    0.00407 256.02054 269.85303 246.0
    0.00357 255.95122 266.43747 280.0
    0.00352 255.88239 264.75543 284.0
    0.00357 255.81387 264.25867 280.0
    0.00402 255.74585 264.40863 249.0
    0.00370 255.67809 264.71414 270.0
    0.003030 255.61073 264.90210 330.0
    0.00358 255.54379 265.03180 279.0
    0.00386 255.47733 265.26074 259.0
    0.003226 255.41110 265.59149 310.0
    0.003425 255.34535 265.91891 292.0
    0.00389 255.28003 266.14517 257.0
    0.003497 255.21515 266.19611 286.0
    0.003484 255.15057 265.75287 287.0
    0.00373 255.08652 264.57486 268.0
    0.00351 255.02283 262.89728 285.0
    0.00375 254.95949 261.16714 267.0
    0.00379 254.89670 259.70615 264.0
    0.00369 254.83424 258.63434 271.0
    0.00377 254.77232 257.94379 265.0
    0.00362 254.71071 257.40207 276.0
    0.003195 254.64964 257.22168 313.0
    0.00356 254.58896 257.17432 281.0
    0.003356 254.52881 257.21869 298.0
    0.00407 254.46895 257.34024 246.0
    0.00356 254.40962 257.54459 281.0
    0.003367 254.35074 257.86240 297.0
    0.00375 254.29237 258.36807 267.0
    0.00379 254.23433 259.23431 264.0
    0.003226 254.17682 260.80219 310.0
    0.00372 254.11978 263.66696 269.0
    0.00351 254.06326 268.63559 285.0
    0.003003 254.00706 276.52493 333.0
    0.003448 253.95146 287.57529 290.0
    0.003413 253.89626 300.90967 293.0
    0.002915 253.84161 313.86783 343.0
    0.002740 253.78734 322.01996 365.0
    0.002710 253.73361 321.25650 369.0
    0.003135 253.68033 312.22241 319.0
    0.003145 253.62762 299.56110 318.0
    0.00366 253.57527 287.54391 273.0
    0.003425 253.52351 278.78769 292.0
    0.003322 253.47218 274.50354 301.0
    0.003472 253.42143 275.23727 288.0
    0.003356 253.37105 281.29712 298.0
    0.00365 253.32127 292.66989 274.0
    0.003401 253.27197 308.41623 294.0
    0.002994 253.22319 325.75882 334.0
    0.003165 253.17487 339.83606 316.0
    0.003205 253.12706 344.07504 312.0
    0.003497 253.07977 335.86871 286.0
    0.003106 253.03305 319.60626 322.0
    0.003472 252.98676 301.50607 288.0
    0.00352 252.94101 285.81091 284.0
    0.003289 252.89580 274.21878 304.0
    0.00385 252.85114 266.74326 260.0
    0.00352 252.80690 262.46616 284.0
    0.003401 252.76321 260.38745 294.0
    0.003436 252.72012 259.79086 291.0
    0.003425 252.67747 260.33762 292.0
    0.003448 252.63542 261.91888 290.0
    0.00405 252.59386 264.38733 247.0
    0.00446 252.55287 267.33344 224.0
    0.00372 252.51237 269.94659 269.0
    0.00360 252.47241 271.08759 278.0
    0.00375 252.43300 270.09653 267.0
    0.003448 252.39417 267.55154 290.0
    0.00362 252.35579 264.51236 276.0
    0.00362 252.31799 261.71616 276.0
    0.00377 252.28076 259.38766 265.0
    0.00364 252.24408 257.54636 275.0
    0.003484 252.20787 256.15356 287.0
    0.00382 252.17227 255.14687 262.0
    0.003367 252.13719 254.43605 297.0
    0.00353 252.10271 253.94350 283.0
    0.00358 252.06870 253.60281 279.0
    0.003344 252.03528 253.38087 299.0
    0.00388 252.00238 253.20712 258.0
    0.00389 251.97011 253.07320 257.0
    0.00391 251.93831 252.96425 256.0
    0.00382 251.90710 252.87308 262.0
    0.00424 251.87645 252.79562 236.0
    0.00375 251.84639 252.72998 267.0
    0.00373 251.81680 252.67497 268.0
    0.00368 251.78786 252.91739 272.0
    0.00361 251.75941 252.89476 277.0
    0.00422 251.73158 252.88483 237.0
    0.003356 251.70427 252.89003 298.0
    0.00382 251.67752 252.91577 262.0
    0.00420 251.65134 252.97406 238.0
    0.00383 251.62575 252.99855 261.0
    0.00452 251.60066 253.22688 221.0
    0.00420 251.57617 253.65073 238.0
    0.003279 251.55226 254.39549 305.0
    0.003367 251.52893 255.59224 297.0
    0.003448 251.50609 257.32242 290.0
    0.003448 251.48387 259.51038 290.0
    0.003436 251.46219 261.85260 291.0
    0.003425 251.44112 263.73886 292.0
    0.00356 251.42056 264.48077 281.0
    0.003279 251.40059 263.89124 305.0
    0.003497 251.38121 262.36533 286.0
    0.00352 251.36234 260.34729 284.0
    0.00385 251.34407 258.13412 260.0
    0.00403 251.32639 256.32101 248.0
    0.00380 251.30925 254.95491 263.0
    0.00369 251.29266 254.02922 271.0
    0.00402 251.27666 253.46132 249.0
    0.00358 251.26123 253.14325 279.0
    0.00429 251.24637 252.99329 233.0
    0.00431 251.23204 252.92906 232.0
    0.00403 251.21832 252.92152 248.0
    0.00372 251.20514 252.95102 269.0
    0.00377 251.19255 253.00891 265.0
    0.00366 251.18050 253.09267 273.0
    0.003425 251.16901 253.20235 292.0
    0.00369 251.15808 253.34032 271.0
    0.00377 251.14774 253.51021 265.0
    0.00360 251.13794 253.69673 278.0
    0.00385 251.12871 253.95430 260.0
    0.003322 251.12004 254.27907 301.0
    0.00413 251.11195 254.70526 242.0
    0.00376 251.10440 255.29977 266.0
    0.00383 251.09743 256.20203 261.0
    0.003205 251.09100 257.50211 312.0
    0.003448 251.08514 259.39182 290.0
    0.00379 251.07982 261.98877 264.0
    0.003484 251.07509 265.25027 287.0
    0.003344 251.07089 268.98291 299.0
    0.003390 251.06726 272.88232 295.0
    0.00365 251.06416 277.03876 274.0
    0.003067 251.06163 282.99170 326.0
    0.003049 251.05966 293.30902 328.0
    0.002890 251.05824 311.32803 346.0
    0.003003 251.05737 339.09189 333.0
    0.002841 251.05704 375.50696 352.0
    0.002653 251.05727 415.04260 377.0
    0.002326 251.05803 446.41086 430.0
    0.002146 251.05934 455.67145 466.0
    0.002169 251.06119 437.36749 461.0
    0.002632 251.06361 401.06674 380.0
    0.002717 251.06654 360.47836 368.0
    0.002825 251.07002 324.96811 354.0
    0.003289 251.07405 298.39951 304.0
    0.003436 251.07861 280.90805 291.0
    0.003300 251.08372 270.58481 303.0
    0.003205 251.08934 264.72223 312.0
    0.003497 251.09550 261.45053 286.0
    0.003413 251.10219 259.52283 293.0
    0.003484 251.10942 258.26852 287.0
    0.00368 251.11717 257.38065 272.0
    0.003472 251.12546 256.93225 288.0
    0.00380 251.13425 256.43607 263.0
    0.00357 251.14359 256.05426 280.0
    0.00403 251.15344 255.80756 248.0
    0.00368 251.16382 255.69029 272.0
    0.00368 251.17468 255.75266 272.0
    0.00362 251.18610 256.06317 276.0
    0.003356 251.19800 256.66934 298.0
    0.003401 251.21043 257.60675 294.0
    0.00383 251.22336 258.80347 261.0
    0.00408 251.23683 260.04868 245.0
    0.00370 251.25078 261.07141 270.0
    0.003356 251.26524 261.24426 298.0
    0.003472 251.28018 260.63730 288.0
    0.00389 251.29565 259.62244 257.0
    0.00360 251.31158 258.69781 278.0
    0.00355 251.32805 257.98624 282.0
    0.00389 251.34497 257.95398 257.0
    0.003367 251.36243 258.21835 297.0
    0.00389 251.38034 259.14349 257.0
    0.00355 251.39874 261.14697 282.0
    0.00415 251.41760 264.07700 241.0
    0.00383 251.43700 268.30942 261.0
    0.003448 251.45686 273.70319 290.0
    0.00351 251.47719 279.66730 285.0
    0.003333 251.49797 285.04218 300.0
    0.003215 251.51927 288.62192 311.0
    0.003484 251.54099 290.59436 287.0
    0.002959 251.56322 293.27457 338.0
    0.003030 251.58586 299.55975 330.0
    0.002809 251.60902 311.56339 356.0
    0.003086 251.63263 329.30722 324.0
    0.002882 251.65666 350.27719 347.0
    0.002538 251.68117 368.67383 394.0
    0.002591 251.70612 376.37546 386.0
    0.002558 251.73152 368.82278 391.0
    0.002732 251.75732 349.99722 366.0
    0.002865 251.78366 327.68054 349.0
    0.002841 251.81038 307.77991 352.0
    0.003155 251.83754 293.32245 317.0
    0.002933 251.86511 285.29007 341.0
    0.003077 251.89316 283.30191 325.0
    0.002809 251.92163 287.72791 356.0
    0.002674 251.95050 298.19098 374.0
    0.002717 251.97978 314.25784 368.0
    0.002597 252.00954 334.46027 385.0
    0.002288 252.03966 355.44128 437.0
    0.002183 252.07024 371.74872 458.0
    0.002252 252.10115 379.14941 444.0
    0.002364 252.13255 379.83588 423.0
    0.002252 252.16431 381.23224 444.0
    0.002358 252.19650 389.10028 424.0
    0.002375 252.22903 403.83185 421.0
    0.002309 252.26202 419.86392 433.0
    0.002387 252.29536 426.82266 419.0
    0.002387 252.32913 417.10764 419.0
    0.002387 252.36322 393.87192 419.0
    0.002632 252.39777 366.67755 380.0
    0.002591 252.43263 343.80496 386.0
    0.002591 252.46788 329.78577 386.0
    0.002660 252.50351 326.03842 376.0
    0.002597 252.53952 331.67572 385.0
    0.002786 252.57588 344.59064 359.0
    0.002924 252.61263 361.92700 342.0
    0.002488 252.64967 380.06998 402.0
    0.002488 252.68713 396.83664 402.0
    0.002232 252.72493 414.83517 448.0
    0.002304 252.76308 439.74902 434.0
    0.001972 252.80150 473.78815 507.0
    0.001712 252.84038 512.66443 584.0
    0.001692 252.87952 545.73358 591.0
    0.001529 252.91902 562.13367 654.0
    0.001610 252.95880 558.69464 621.0
    0.001466 252.99899 539.42383 682.0
    0.001592 253.03949 506.70743 628.0
    0.001667 253.08025 462.93085 600.0
    0.002020 253.12138 415.48349 495.0
    0.002198 253.16280 373.34924 455.0
    0.002611 253.20454 341.56137 383.0
    0.002591 253.24652 321.59543 386.0
    0.002985 253.28889 312.32706 335.0
    0.002604 253.33154 311.02634 384.0
    0.002907 253.37448 313.98218 344.0
    0.002740 253.41763 316.88464 365.0
    0.002770 253.46121 316.09833 361.0
    0.002725 253.50496 311.08463 367.0
    0.002625 253.54906 304.39038 381.0
    0.003145 253.59334 298.81509 318.0
    0.003012 253.63803 295.61111 332.0
    0.003378 253.68288 295.08981 296.0
    0.003135 253.72806 295.92377 319.0
    0.002882 253.77341 296.29556 347.0
    0.002967 253.81914 294.70166 337.0
    0.003115 253.86504 291.49088 321.0
    0.003003 253.91124 288.76498 333.0
    0.003268 253.95760 288.73956 306.0
    0.003145 254.00430 292.86670 318.0
    0.003155 254.05118 301.38181 317.0
    0.003096 254.09833 312.99255 323.0
    0.002967 254.14565 324.58160 337.0
    0.002882 254.19325 331.58972 347.0
    0.003185 254.24107 330.23367 314.0
    0.003448 254.28911 321.85809 290.0
    0.002959 254.33730 310.72549 338.0
    0.003195 254.38582 300.52963 313.0
    0.003425 254.43448 292.94586 292.0
    0.003472 254.48334 287.66794 288.0
    0.003247 254.53236 283.30176 308.0
    0.00353 254.58170 278.56262 283.0
    0.00356 254.63112 273.99860 281.0
    0.00437 254.68080 269.95325 229.0
    0.00368 254.73058 266.68967 272.0
    0.003311 254.78064 264.39301 302.0
    0.00361 254.83081 262.97650 277.0
    0.003497 254.88116 262.18994 286.0
    0.00402 254.93176 261.78873 249.0
    0.003401 254.98242 261.59796 294.0
    0.003367 255.03329 261.61386 297.0
    0.003448 255.08424 261.85483 290.0
    0.00370 255.13547 262.81122 270.0
    0.00366 255.18680 264.74200 273.0
    0.00376 255.23827 268.12576 266.0
    0.003413 255.28981 273.37689 293.0
    0.003484 255.34164 280.54785 287.0
    0.00370 255.39352 289.24313 270.0
    0.003021 255.44551 297.76367 331.0
    0.003106 255.49760 304.41409 322.0
    0.00361 255.54994 306.97604 277.0
    0.003367 255.60229 305.28513 297.0
    0.003289 255.65482 302.46158 304.0
    0.003448 255.70738 301.18106 290.0
    0.003484 255.76018 302.73700 287.0
    0.003145 255.81296 306.42688 318.0
    0.003115 255.86594 309.69986 321.0
    0.003058 255.91890 309.26556 327.0
    0.002967 255.97206 303.73798 337.0
    0.003279 256.02524 294.83533 305.0
    0.003268 256.07858 285.25626 306.0
    0.003460 256.13190 276.90225 289.0
    0.00360 256.18539 270.80292 278.0
    0.00370 256.23889 267.06549 270.0
    0.003460 256.29251 265.37769 289.0
    0.00373 256.34613 265.27014 268.0
    0.003401 256.39990 266.23444 294.0
    0.00382 256.45370 267.74243 262.0
    0.00368 256.50754 269.10345 272.0
    0.00437 256.56140 269.67505 229.0
    0.00379 256.61542 269.02551 264.0
    0.00389 256.66940 267.43491 257.0
    0.00375 256.72345 265.50183 267.0
    0.00405 256.77744 263.72528 247.0
    0.00377 256.83163 262.37964 265.0
    0.00368 256.88574 261.54187 272.0
    0.00362 256.93994 261.19449 276.0
    0.00408 256.99408 261.20721 245.0
    0.003344 257.04834 261.85651 299.0
    0.00355 257.10260 263.27133 282.0
    0.00362 257.15680 265.88614 276.0
    0.003367 257.21109 270.28149 297.0
    0.003279 257.26535 276.91516 305.0
    0.003460 257.31961 285.80655 289.0
    0.003279 257.37384 296.04752 305.0
    0.003115 257.42813 305.65781 321.0
    0.002950 257.48242 311.35657 339.0
    0.003021 257.53665 310.44092 331.0
    0.003413 257.59082 303.42593 293.0
    0.00356 257.64511 293.42825 281.0
    0.003460 257.69928 283.45819 289.0
    0.00351 257.75348 275.21179 285.0
    0.00356 257.80756 269.29202 281.0
    0.00358 257.86176 265.52686 279.0
    0.00352 257.91580 263.36517 284.0
    0.003460 257.96988 262.27139 289.0
    0.00368 258.02383 261.87170 272.0
    0.00360 258.07788 262.00604 278.0
    0.00368 258.13177 262.69272 272.0
    0.00365 258.18567 264.04364 274.0
    0.003436 258.23944 266.13947 291.0
    0.00369 258.29327 268.91019 271.0
    0.003390 258.34695 271.97119 295.0
    0.00353 258.40063 274.59613 283.0
    0.00368 258.45416 275.69693 272.0
    0.003155 258.50772 274.78412 317.0
    0.003344 258.56116 272.25848 299.0
    0.00364 258.61453 269.12711 275.0
    0.003367 258.66779 266.19461 297.0
    0.00364 258.72107 263.86392 275.0
    0.00375 258.77423 262.24231 267.0
    0.003413 258.82730 261.16379 293.0
    0.00356 258.88022 260.59161 281.0
    0.00375 258.93317 260.28601 267.0
    0.003401 258.98593 260.12985 294.0
    0.00365 259.03867 260.05316 274.0
    0.00376 259.09119 260.02136 266.0
    0.00360 259.14377 260.02014 278.0
    0.00377 259.19614 260.04724 265.0
    0.00385 259.24844 260.11060 260.0
    0.00352 259.30072 260.23016 284.0
    0.00365 259.35275 260.43979 274.0
    0.00353 259.40472 260.78485 283.0
    0.00361 259.45651 261.29114 277.0
    0.00370 259.50830 262.00034 270.0
    0.003484 259.55994 262.84299 287.0
    0.00360 259.61142 263.68243 278.0
    0.003497 259.66275 264.27747 286.0
    0.00372 259.71405 264.38422 269.0
    0.00380 259.76517 263.97409 263.0
    0.00369 259.81616 263.25995 271.0
    0.00353 259.86697 262.50012 283.0
    0.00383 259.91776 261.85437 261.0
    0.00370 259.96829 261.39365 270.0
    0.003289 260.01877 261.11752 304.0
    0.00376 260.06900 260.99121 266.0
    0.00386 260.11923 260.97336 259.0
    0.00370 260.16922 261.03760 270.0
    0.00383 260.21912 261.18478 261.0
    0.00353 260.26880 261.45078 283.0
    0.00368 260.31842 261.83524 272.0
    0.00370 260.36780 262.61752 270.0
    0.00412 260.41708 263.84311 243.0
    0.003257 260.46613 265.58350 307.0
    0.00366 260.51514 267.78073 273.0
    0.00356 260.56387 270.14258 281.0
    0.00380 260.61252 272.11026 263.0
    0.00408 260.66095 272.94098 245.0
    0.00403 260.70929 272.23550 248.0
    0.00362 260.75742 270.37491 276.0
    0.003448 260.80539 268.09683 290.0
    0.00388 260.85312 265.97668 258.0
    0.00373 260.90079 264.29932 268.0
    0.00372 260.94824 263.13971 269.0
    0.00373 260.99551 262.42209 268.0
    0.00413 261.04260 262.01956 242.0
    0.00357 261.08957 261.80939 280.0
    0.00358 261.13629 261.70581 279.0
    0.003497 261.18289 261.63293 286.0
    0.00370 261.22925 261.61411 270.0
    0.00400 261.27551 261.61145 250.0
    0.00420 261.32153 261.61920 238.0
    0.00356 261.36737 261.64755 281.0
    0.00355 261.41306 261.66876 282.0
    0.00405 261.45856 261.70493 247.0
    0.00385 261.50385 261.73486 260.0
    0.003497 261.54892 261.76852 286.0
    0.003460 261.59390 261.80444 289.0
    0.00426 261.63861 261.84283 235.0
    0.00377 261.68317 261.94455 265.0
    0.00402 261.72748 262.00189 249.0
    0.00418 261.77170 262.05099 239.0
    0.00383 261.81564 262.10388 261.0
    0.003401 261.85947 262.16251 294.0
    0.00379 261.90302 262.23495 264.0
    0.00408 261.94647 262.32269 245.0
    0.00377 261.98962 262.44373 265.0
    0.00383 262.03268 262.61938 261.0
    0.00362 262.07544 262.87244 276.0
    0.00373 262.11813 263.21893 268.0
    0.00370 262.16052 263.64957 270.0
    0.00424 262.20279 264.11926 236.0
    0.00356 262.24478 264.52600 281.0
    0.00353 262.28668 264.75238 283.0
    0.00422 262.32831 264.70517 237.0
    0.00360 262.36978 264.43539 278.0
    0.00351 262.41101 264.07462 285.0
    0.00358 262.45209 263.73105 279.0
    0.00413 262.49298 263.46689 242.0
    0.003472 262.53366 263.30133 288.0
    0.00369 262.57407 263.22812 271.0
    0.00372 262.61441 263.22974 269.0
    0.00366 262.65451 263.28784 273.0
    0.00431 262.69440 263.38788 232.0
    0.00361 262.73404 263.51727 277.0
    0.00365 262.77359 263.66248 274.0
    0.00357 262.81290 263.80441 280.0
    0.00385 262.85205 263.92554 260.0
    0.00431 262.89090 264.02380 232.0
    0.003333 262.92969 264.11215 300.0
    0.00402 262.96820 264.19641 249.0
    0.00366 263.00659 264.25064 273.0
    0.00386 263.04471 264.32770 259.0
    0.00415 263.08270 264.36856 241.0
    0.00431 263.12048 264.41995 232.0
    0.00420 263.15805 264.50360 238.0
    0.00372 263.19550 264.63950 269.0
    0.00364 263.23270 264.85150 275.0
    0.00391 263.26974 265.18155 256.0
    0.00368 263.30652 265.70236 272.0
    0.00365 263.34323 266.53653 274.0
    0.00357 263.37970 267.82742 280.0
    0.00356 263.41599 269.73157 281.0
    0.00426 263.45206 272.32611 235.0
    0.00366 263.48804 275.56079 273.0
    0.00373 263.52377 279.19427 268.0
    0.003311 263.55936 282.74817 302.0
    0.003311 263.59473 285.91006 302.0
    0.00366 263.62997 288.92517 273.0
    0.003145 263.66501 292.59344 318.0
    0.00351 263.69989 297.66125 285.0
    0.003413 263.73456 304.02936 293.0
    0.003333 263.76913 310.40286 300.0
    0.00357 263.80347 314.26587 280.0
    0.003300 263.83771 313.27756 303.0
    0.003106 263.87167 307.48376 322.0
    0.003205 263.90558 299.15958 312.0
    0.00366 263.93927 290.60062 273.0
    0.003497 263.97281 283.19855 286.0
    0.003268 264.00620 277.46164 306.0
    0.003448 264.03943 273.34631 290.0
    0.003413 264.07251 270.59100 293.0
    0.003497 264.10541 268.81793 286.0
    0.00380 264.13815 267.69803 263.0
    0.00358 264.17081 266.98776 279.0
    0.00417 264.20325 266.53513 240.0
    0.003356 264.23560 266.24283 298.0
    0.00369 264.26773 266.04865 271.0
    0.00382 264.29980 265.92313 262.0
    0.00357 264.33167 265.84256 280.0
    0.003367 264.36343 265.79532 297.0
    0.00431 264.39502 265.77527 232.0
    0.00437 264.42654 266.06223 229.0
    0.00408 264.45789 266.10132 245.0
    0.00360 264.48914 266.16794 278.0
    0.003300 264.52023 266.27048 303.0
    0.00364 264.55121 266.42844 275.0
    0.00408 264.58209 266.69922 245.0
    0.00356 264.61279 267.12799 281.0
    0.00356 264.64343 267.85385 281.0
    0.00373 264.67395 269.03207 268.0
    0.00369 264.70435 270.81146 271.0
    0.00362 264.73459 273.24081 276.0
    0.003401 264.76480 276.18481 294.0
    0.00418 264.79486 279.20056 239.0
    0.003378 264.82483 281.52994 296.0
    0.00353 264.85468 282.29852 283.0
    0.003390 264.88449 281.22778 295.0
    0.00369 264.91415 278.96838 271.0
    0.00360 264.94376 276.46301 278.0
    0.003390 264.97324 274.41916 295.0
    0.003390 265.00269 273.21780 295.0
    0.00372 265.03198 273.00705 269.0
    0.003257 265.06125 273.76288 307.0
    0.00360 265.09042 275.42657 278.0
    0.003472 265.11957 277.73883 288.0
    0.003155 265.14859 280.54538 317.0
    0.003356 265.17758 283.45633 298.0
    0.003003 265.20642 285.58755 333.0
    0.002924 265.23529 286.12085 342.0
    0.003300 265.26407 284.78888 303.0
    0.003367 265.29282 282.45584 297.0
    0.003257 265.32147 280.23413 307.0
    0.003333 265.35013 279.04996 300.0
    0.00358 265.37872 279.48914 279.0
    0.003484 265.40726 281.79266 287.0
    0.003378 265.43573 285.78012 296.0
    0.003436 265.46423 290.75714 291.0
    0.003145 265.49265 295.66495 318.0
    0.00383 265.52109 298.85571 261.0
    0.003040 265.54944 298.95700 329.0
    0.00351 265.57782 295.94159 285.0
    0.003448 265.60614 291.18698 290.0
    0.003268 265.63449 286.26077 306.0
    0.00358 265.66278 282.20963 279.0
    0.003300 265.69113 279.52661 303.0
    0.003401 265.71942 278.39398 294.0
    0.003279 265.74771 278.91647 305.0
    0.003367 265.77606 281.45612 297.0
    0.003460 265.80438 286.86612 289.0
    0.003257 265.83270 296.58820 307.0
    0.003165 265.86099 312.57770 316.0
    0.002809 265.88940 335.64423 356.0
    0.002584 265.91779 365.66101 387.0
    0.002494 265.94620 399.74597 401.0
    0.002273 265.97458 431.31836 440.0
    0.002336 266.00305 450.68829 428.0
    0.002183 266.03156 449.61246 458.0
    0.002538 266.06012 429.26563 394.0
    0.002506 266.08865 398.77408 399.0
    0.002778 266.11731 366.79880 360.0
    0.003049 266.14597 338.66241 328.0
    0.002732 266.17474 316.56305 366.0
    0.002933 266.20349 300.83740 341.0
    0.003096 266.23239 290.45950 323.0
    0.003356 266.26129 284.01422 298.0
    0.002849 266.29031 280.15103 351.0
    0.00422 266.31937 277.92194 237.0
    0.00364 266.34854 276.74240 275.0
    0.003247 266.37775 276.34738 308.0
    0.00417 266.40707 276.70187 240.0
    0.00405 266.43646 278.02588 247.0
    0.00382 266.46600 280.74075 262.0
    0.003311 266.49557 285.14529 302.0
    0.00351 266.52530 291.63736 285.0
    0.00355 266.55508 300.19446 282.0
    0.003135 266.58502 310.26196 319.0
    0.00351 266.61505 320.36377 285.0
    0.002976 266.64523 328.48679 336.0
    0.003125 266.67548 333.27612 320.0
    0.003040 266.70590 334.82877 329.0
    0.002959 266.73642 333.34213 338.0
    0.002793 266.76712 328.56793 358.0
    0.003205 266.79788 320.73846 312.0
    0.003367 266.82889 311.19116 297.0
    0.00361 266.85995 301.68210 277.0
    0.003279 266.89124 293.62378 305.0
    0.003378 266.92261 287.75806 296.0
    0.003226 266.95419 284.16840 310.0
    0.003195 266.98593 282.54626 313.0
    0.003472 267.01779 282.31094 288.0
    0.003472 267.04990 282.76782 288.0
    0.00372 267.08215 283.22424 269.0
    0.003215 267.11459 283.30728 311.0
    0.003367 267.14716 283.16013 297.0
    0.003215 267.17999 283.51590 311.0
    0.003344 267.21295 285.24683 299.0
    0.002959 267.24619 289.57455 338.0
    0.003390 267.27954 297.96094 295.0
    0.002899 267.31314 312.07095 345.0
    0.002747 267.34695 332.95865 364.0
    0.002591 267.38098 360.34552 386.0
    0.002611 267.41519 391.47546 383.0
    0.002392 267.44968 420.61844 418.0
    0.002008 267.48431 438.91888 498.0
    0.002227 267.51926 438.98456 449.0
    0.002494 267.55435 421.59494 401.0
    0.002740 267.58978 394.71021 365.0
    0.002976 267.62540 366.77505 336.0
    0.003289 267.66129 342.96890 304.0
    0.003367 267.69736 324.36172 297.0
    0.003185 267.73376 310.92059 314.0
    0.003472 267.77039 301.22818 288.0
    0.003401 267.80728 293.70816 294.0
    0.003106 267.84439 288.09293 322.0
    0.003333 267.88187 284.07938 300.0
    0.003497 267.91956 281.50125 286.0
    0.003497 267.95755 280.30130 286.0
    0.003155 267.99576 280.53986 317.0
    0.003058 268.03436 282.38760 327.0
    0.003311 268.07318 286.05624 302.0
    0.003236 268.11234 291.65152 309.0
    0.003106 268.15173 298.89142 322.0
    0.003333 268.19150 306.91696 300.0
    0.003058 268.23151 314.09753 327.0
    0.002841 268.27188 318.40308 352.0
    0.00355 268.31250 318.24603 282.0
    0.002770 268.35352 313.87225 361.0
    0.003195 268.39481 307.29520 313.0
    0.00352 268.43640 300.59299 284.0
    0.00368 268.47839 295.02277 272.0
    0.003215 268.52066 291.16022 311.0
    0.003460 268.56329 289.04465 289.0
    0.003436 268.60620 288.49692 291.0
    0.003175 268.64957 288.74561 315.0
    0.003448 268.69321 288.75507 290.0
    0.003049 268.73721 287.79099 328.0
    0.00377 268.78152 285.68716 265.0
    0.003289 268.82626 283.04388 304.0
    0.003425 268.87131 280.45978 292.0
    0.003472 268.91678 278.32468 288.0
    0.00444 268.96255 276.81616 225.0
    0.003226 269.00879 275.94537 310.0
    0.00389 269.05530 275.65900 257.0
    0.003344 269.10226 275.90311 299.0
    0.003175 269.14954 276.67279 315.0
    0.003040 269.19730 277.99634 329.0
    0.003086 269.24536 279.91806 324.0
    0.003436 269.29385 282.36563 291.0
    0.003390 269.34268 285.11218 295.0
    0.003115 269.39203 287.74661 321.0
    0.002882 269.44168 289.71118 347.0
    0.002899 269.49176 290.73694 345.0
    0.003145 269.54224 291.29944 318.0
    0.003012 269.59317 292.49042 332.0
    0.003401 269.64450 295.60208 294.0
    0.003289 269.69626 302.00012 304.0
    0.003021 269.74835 313.01489 331.0
    0.003030 269.80099 329.55215 330.0
    0.002725 269.85400 352.62006 367.0
    0.002375 269.90747 381.51529 421.0
    0.002331 269.96127 414.34720 429.0
    0.002288 270.01566 447.36484 437.0
    0.002151 270.07037 475.31195 465.0
    0.002370 270.12558 494.92972 422.0
    0.002160 270.18118 504.42838 463.0
    0.002101 270.23734 500.19324 476.0
    0.002457 270.29382 479.11441 407.0
    0.002639 270.35086 444.26273 379.0
    0.003003 270.40823 404.67703 333.0
    0.002899 270.46622 367.76746 345.0
    0.002976 270.52454 337.73926 336.0
    0.003135 270.58334 315.69693 319.0
    0.00379 270.64270 300.87402 264.0
    0.00366 270.70245 291.61908 273.0
    0.003460 270.76270 286.07520 289.0
    0.003175 270.82333 282.77612 315.0
    0.003226 270.88458 280.72546 310.0
    0.003289 270.94620 279.35379 304.0
    0.00360 271.00836 278.38986 278.0
    0.003322 271.07092 277.62778 301.0
    0.003425 271.13409 277.13925 292.0
    0.003425 271.19763 276.85031 292.0
    0.003390 271.26175 276.76492 295.0
    0.00389 271.32623 276.87610 257.0
    0.003205 271.39139 277.17407 312.0
    0.00375 271.45688 277.58813 267.0
    0.00385 271.52298 277.96945 260.0
    0.003003 271.58942 278.14481 333.0
    0.00380 271.65656 277.95132 263.0
    0.003425 271.72406 277.46399 292.0
    0.00380 271.79214 276.82132 263.0
    0.003311 271.86063 276.18466 302.0
    0.003425 271.92972 275.65109 292.0
    0.003401 271.99927 275.26401 294.0
    0.003300 272.06934 275.02109 303.0
    0.00369 272.13986 274.89777 271.0
    0.00356 272.21103 275.05679 281.0
    0.003425 272.28262 275.08963 292.0
    0.003322 272.35477 275.16623 301.0
    0.003436 272.42731 275.57544 291.0
    0.00405 272.50055 275.72928 247.0
    0.003367 272.57416 275.91556 297.0
    0.00398 272.64841 276.13925 251.0
    0.003390 272.72302 276.40692 295.0
    0.00365 272.79834 276.71066 274.0
    0.00382 272.87405 277.10233 262.0
    0.00356 272.95035 277.57886 281.0
    0.003401 273.02707 278.15915 294.0
    0.003185 273.10446 279.04279 314.0
    0.00391 273.18228 279.95959 256.0
    0.00364 273.26068 281.20313 275.0
    0.003390 273.33951 283.05432 295.0
    0.002959 273.41901 286.07135 338.0
    0.003497 273.49896 291.12030 286.0
    0.003279 273.57935 299.36990 305.0
    0.003472 273.66043 311.96851 288.0
    0.003145 273.74197 329.26944 318.0
    0.003165 273.82404 350.95963 316.0
    0.002778 273.90652 374.24084 360.0
    0.002899 273.98975 394.00128 345.0
    0.002710 274.07333 404.16296 369.0
    0.002469 274.15756 400.01959 405.0
    0.003067 274.24216 383.62259 326.0
    0.002967 274.32748 361.26917 337.0
    0.002882 274.41321 338.91351 347.0
    0.003367 274.49951 319.87631 297.0
    0.002950 274.58624 305.65393 339.0
    0.003077 274.67371 296.07385 325.0
    0.00353 274.76151 290.22308 283.0
    0.00372 274.84995 286.92471 269.0
    0.003021 274.93878 285.21451 331.0
    0.00364 275.02832 284.44293 275.0
    0.00375 275.11826 284.26535 267.0
    0.003344 275.20874 284.53342 299.0
    0.00365 275.29971 285.20404 274.0
    0.003247 275.39133 286.26593 308.0
    0.003145 275.48340 287.67404 318.0
    0.00351 275.57599 289.32608 285.0
    0.003356 275.66898 291.03754 298.0
    0.003058 275.76273 292.61426 327.0
    0.003279 275.85687 294.05258 305.0
    0.003125 275.95151 295.80756 320.0
    0.002976 276.04660 298.80453 336.0
    0.003215 276.14240 304.36179 311.0
    0.002695 276.23856 314.15912 371.0
    0.002924 276.33533 330.17752 342.0
    0.002841 276.43243 354.17825 352.0
    0.002646 276.53030 387.14972 378.0
    0.002315 276.62848 427.88852 432.0
    0.002445 276.72729 472.21735 409.0
    0.002217 276.82642 512.29474 451.0
    0.002288 276.92630 539.57959 437.0
    0.001923 277.02652 548.06635 520.0
    0.001916 277.12720 535.40686 522.0
    0.002066 277.22858 504.45651 484.0
    0.002320 277.33032 464.63943 431.0
    0.002387 277.43259 426.61499 419.0
    0.002545 277.53519 397.87924 393.0
    0.002545 277.63852 381.55508 393.0
    0.002817 277.74219 377.27490 355.0
    0.002747 277.84644 381.62585 364.0
    0.002597 277.95099 388.95355 385.0
    0.002667 278.05627 392.46851 375.0
    0.002532 278.16183 387.16107 395.0
    0.002653 278.26801 373.28195 377.0
    0.002525 278.37445 355.06326 396.0
    0.002907 278.48163 336.79279 344.0
    0.002801 278.58908 321.12772 357.0
    0.003289 278.69714 309.29398 304.0
    0.002950 278.80545 301.38962 339.0
    0.00356 278.91449 296.86685 281.0
    0.003322 279.02377 295.11514 301.0
    0.003279 279.13364 295.90863 305.0
    0.003425 279.24377 298.60117 292.0
    0.002849 279.35455 302.98605 351.0
    0.003125 279.46570 309.13815 320.0
    0.003333 279.57730 315.89847 300.0
    0.003205 279.68918 321.72757 312.0
    0.003236 279.80179 324.61929 309.0
    0.003003 279.91467 323.16623 333.0
    0.003413 280.02798 318.72464 293.0
    0.003436 280.14160 311.65057 291.0
    0.003279 280.25589 304.48071 305.0
    0.003484 280.37042 298.34546 287.0
    0.00351 280.48547 293.69037 285.0
    0.003436 280.60074 290.51196 291.0
    0.00362 280.71667 288.51901 276.0
    0.003175 280.83282 287.36151 315.0
    0.00361 280.94949 286.72278 277.0
    0.00368 281.06638 286.38513 272.0
    0.003413 281.18390 286.21619 293.0
    0.003165 281.30164 286.14700 316.0
    0.00369 281.41986 286.14285 271.0
    0.003155 281.53827 286.17703 317.0
    0.00426 281.65732 286.26099 235.0
    0.00351 281.77661 286.37976 285.0
    0.003413 281.89612 286.53085 293.0
    0.003322 282.01627 286.71368 301.0
    0.00352 282.13666 287.02518 284.0
    0.00362 282.25739 287.27426 276.0
    0.003367 282.37830 287.55634 297.0
    0.003311 282.49988 287.89661 302.0
    0.003460 282.62155 288.25491 289.0
    0.00352 282.74371 288.65756 284.0
    0.003436 282.86600 288.91147 291.0
    0.003195 282.98889 289.42993 313.0
    0.003300 283.11191 289.90738 303.0
    0.003155 283.23535 290.39709 317.0
    0.003175 283.35892 291.19830 315.0
    0.003289 283.48306 292.17270 304.0
    0.003484 283.60730 293.41690 287.0
    0.003096 283.73199 295.10577 323.0
    0.00386 283.85675 297.50140 259.0
    0.002950 283.98209 300.97003 339.0
    0.002967 284.10748 305.88412 337.0
    0.003205 284.23322 312.54630 312.0
    0.002717 284.35916 320.82788 368.0
    0.002865 284.48553 330.82709 349.0
    0.002994 284.61209 341.67374 334.0
    0.002747 284.73889 352.51883 364.0
    0.002924 284.86581 363.08902 342.0
    0.002841 284.99326 374.94049 352.0
    0.002558 285.12079 390.74374 391.0
    0.002558 285.24860 412.46472 391.0
    0.002584 285.37643 439.95071 387.0
    0.002217 285.50482 470.85599 451.0
    0.002232 285.63321 500.91727 448.0
    0.002155 285.76196 527.64172 464.0
    0.002004 285.89069 554.25464 499.0
    0.001953 286.01993 587.96729 512.0
    0.002033 286.14911 633.08331 492.0
    0.001764 286.27866 687.21527 567.0
    0.001587 286.40817 738.67896 630.0
    0.001445 286.53815 767.87689 692.0
    0.001513 286.66809 756.07129 661.0
    0.001565 286.79834 702.58972 639.0
    0.001818 286.92853 624.95898 550.0
    0.002160 287.05917 542.79785 463.0
    0.002222 287.18985 469.86499 450.0
    0.002457 287.32050 412.67056 407.0
    0.002857 287.45157 372.04968 350.0
    0.002959 287.58255 345.77249 338.0
    0.003257 287.71384 330.03522 307.0
    0.002985 287.84500 321.40631 335.0
    0.003378 287.97659 317.44391 296.0
    0.002967 288.10806 316.88403 337.0
    0.003289 288.23978 319.24777 304.0
    0.003086 288.37140 324.39160 324.0
    0.003067 288.50339 332.06601 326.0
    0.003058 288.63522 341.43637 327.0
    0.002950 288.76730 350.87173 339.0
    0.002857 288.89926 357.83768 350.0
    0.002770 289.03156 359.88828 361.0
    0.002688 289.16370 356.35391 372.0
    0.002625 289.29602 348.63745 381.0
    0.003040 289.42819 338.74588 329.0
    0.002755 289.56064 328.41129 363.0
    0.003378 289.69302 319.08044 296.0
    0.003185 289.82547 311.52713 314.0
    0.003058 289.95776 305.93939 327.0
    0.003356 290.09039 302.06421 298.0
    0.003049 290.22287 299.51865 328.0
    0.00362 290.35538 297.89175 276.0
    0.003322 290.48770 296.85864 301.0
    0.003247 290.62033 296.18451 308.0
    0.003115 290.75275 295.72604 321.0
    0.003077 290.88528 295.39685 325.0
    0.00362 291.01755 295.15073 276.0
    0.003436 291.15012 294.96124 291.0
    0.003322 291.28241 294.81488 301.0
    0.00405 291.41479 294.71289 247.0
    0.003049 291.54694 294.62857 328.0
    0.003367 291.67929 294.56738 297.0
    0.00358 291.81137 294.49313 279.0
    0.003367 291.94351 294.45670 297.0
    0.003497 292.07538 294.45004 286.0
    0.003257 292.20746 294.45602 307.0
    0.003185 292.33923 294.47305 314.0
    0.003185 292.47092 294.49973 314.0
    0.00380 292.60272 294.53519 263.0
    0.00364 292.73425 294.34708 275.0
    0.003448 292.86569 294.38513 290.0
    0.003425 292.99686 294.44992 292.0
    0.00351 293.12820 294.48758 285.0
    0.003077 293.25919 294.55679 325.0
    0.003247 293.39020 294.63770 308.0
    0.003378 293.52084 294.72263 296.0
    0.00368 293.65161 294.01260 272.0
    0.003401 293.78204 294.13397 294.0
    0.003155 293.91245 294.25702 317.0
    0.00370 294.04245 294.38098 270.0
    0.003356 294.17258 294.50580 298.0
    0.003390 294.30231 294.63058 295.0
    0.00362 294.43201 294.75580 276.0
    0.003311 294.56128 294.88165 302.0
    0.003125 294.69067 295.00916 320.0
    0.003472 294.81961 295.13831 288.0
    0.00353 294.94846 295.26978 283.0
    0.003012 295.07697 295.40356 332.0
    0.003344 295.20544 295.56964 299.0
    0.00412 295.33362 295.71213 243.0
    0.003378 295.46155 295.86197 296.0
    0.003289 295.58908 296.02213 304.0
    0.003311 295.71667 296.20096 302.0
    0.00386 295.84390 296.40854 259.0
    0.00373 295.97083 296.58109 268.0
    0.003390 296.09738 296.86426 295.0
    0.00402 296.22394 297.22614 249.0
    0.00358 296.35004 297.63895 279.0
    0.003448 296.47598 298.04028 290.0
    0.00357 296.60141 298.42374 280.0
    0.003106 296.72687 298.71341 322.0
    0.00373 296.85181 298.84891 268.0
    0.00379 296.97659 298.87601 264.0
    0.00355 297.10086 298.87854 282.0
    0.003155 297.22510 298.94757 317.0
    0.003215 297.34882 299.16785 311.0
    0.003322 297.47235 299.62277 301.0
    0.00366 297.59534 300.39291 273.0
    0.003460 297.71829 301.55472 289.0
    0.003279 297.84076 303.15182 305.0
    0.00365 297.96277 305.16800 274.0
    0.003145 298.08469 307.48911 318.0
    0.003279 298.20602 309.84509 305.0
    0.003401 298.32718 311.91107 294.0
    0.003367 298.44775 313.42224 297.0
    0.00365 298.56827 314.14917 274.0
    0.003106 298.68817 313.81009 322.0
    0.003195 298.80786 312.34589 313.0
    0.003448 298.92694 310.13864 290.0
    0.003106 299.04593 307.73376 322.0
    0.003311 299.16431 305.55667 302.0
    0.003311 299.28244 303.81723 302.0
    0.003247 299.39996 302.57413 308.0
    0.003268 299.51736 301.77979 306.0
    0.003367 299.63416 301.32516 297.0
    0.003096 299.75064 301.10730 323.0
    0.00365 299.86655 301.03894 274.0
    0.002976 299.98221 301.06055 336.0
    0.003257 300.09741 301.14017 307.0
    0.003115 300.21216 301.25940 321.0
    0.003390 300.32635 301.41913 295.0
    0.003135 300.44037 301.63370 319.0
    0.003165 300.55380 301.93570 316.0
    0.003205 300.66681 302.38727 312.0
    0.003195 300.77924 303.07907 313.0
    0.00351 300.89145 304.13651 285.0
    0.003106 301.00305 305.67719 322.0
    0.00358 301.11429 307.77289 279.0
    0.003413 301.22488 310.36823 293.0
    0.003205 301.33530 313.23965 312.0
    0.00364 301.44501 315.91190 275.0
    0.003165 301.55438 317.71841 316.0
    0.003003 301.66312 318.06152 333.0
    0.00360 301.77161 316.92230 278.0
    0.003175 301.87943 314.90005 315.0
    0.003448 301.98688 312.72433 290.0
    0.003460 302.09366 310.94809 289.0
    0.003185 302.20020 309.86832 314.0
    0.00386 302.30606 309.56073 259.0
    0.003289 302.41156 309.91699 304.0
    0.003289 302.51636 310.61035 304.0
    0.003185 302.62091 311.33487 314.0
    0.003484 302.72482 311.81592 287.0
    0.003175 302.82813 311.85263 315.0
    0.002874 302.93115 311.31808 348.0
    0.003484 303.03348 310.27203 287.0
    0.003436 303.13541 308.98264 291.0
    0.003322 303.23666 307.72015 301.0
    0.00356 303.33759 306.64853 281.0
    0.003236 303.43787 305.84103 309.0
    0.00352 303.53772 305.31583 284.0
    0.003401 303.63687 304.98511 294.0
    0.003236 303.73575 304.81107 309.0
    0.003436 303.83389 304.74149 291.0
    0.003289 303.93164 304.73727 304.0
    0.00369 304.02866 304.77463 271.0
    0.00391 304.12540 304.83188 256.0
    0.003021 304.22144 304.92920 331.0
    0.003175 304.31699 305.06354 315.0
    0.003086 304.41196 305.25055 324.0
    0.00361 304.50647 305.49295 277.0
    0.003115 304.60040 305.85776 321.0
    0.00372 304.69382 306.34082 269.0
    0.00361 304.78656 306.96545 277.0
    0.003311 304.87897 307.64224 302.0
    0.003215 304.97073 308.31531 311.0
    0.003268 305.06195 308.86105 306.0
    0.003236 305.15256 309.14890 309.0
    0.003460 305.24277 309.14063 289.0
    0.003436 305.33231 308.92828 291.0
    0.00360 305.42142 308.64526 278.0
    0.003311 305.50983 308.38110 302.0
    0.003145 305.59787 308.16537 318.0
    0.003356 305.68521 307.99533 298.0
    0.00433 305.77213 307.86801 231.0
    0.003344 305.85834 307.78372 299.0
    0.00385 305.94421 307.73358 260.0
    0.003484 306.02939 307.69244 287.0
    0.00364 306.11411 307.65521 275.0
    0.00372 306.19812 307.63248 269.0
    0.003344 306.28180 307.63965 299.0
    0.003322 306.36481 307.68878 301.0
    0.003175 306.44727 307.87872 315.0
    0.00355 306.52930 308.06100 282.0
    0.003333 306.61069 308.35965 300.0
    0.00370 306.69159 308.84094 270.0
    0.003484 306.77182 309.56650 287.0
    0.00373 306.85168 310.70215 268.0
    0.00352 306.93091 312.30606 284.0
    0.003413 307.00964 314.41577 293.0
    0.003205 307.08774 316.95151 312.0
    0.003497 307.16547 319.69702 286.0
    0.003311 307.24255 322.29132 302.0
    0.003096 307.31915 324.11346 323.0
    0.00351 307.39514 324.90396 285.0
    0.002841 307.47073 324.87927 352.0
    0.003155 307.54568 324.38266 317.0
    0.002907 307.62018 323.67224 344.0
    0.003425 307.69406 322.92410 292.0
    0.003279 307.76752 322.33871 305.0
    0.003185 307.84042 322.15762 314.0
    0.003378 307.91284 322.44165 296.0
    0.003077 307.98462 323.00317 325.0
    0.003257 308.05609 323.32654 307.0
    0.003165 308.12695 322.90201 316.0
    0.003205 308.19730 321.59476 312.0
    0.003344 308.26706 319.72949 299.0
    0.003049 308.33649 317.78540 328.0
    0.003049 308.40527 316.17267 328.0
    0.003472 308.47369 315.16437 288.0
    0.003077 308.54147 314.92725 325.0
    0.00355 308.60892 315.61417 282.0
    0.003077 308.67575 317.01984 325.0
    0.003067 308.74219 319.07397 326.0
    0.003096 308.80804 321.46652 323.0
    0.003205 308.87357 323.75891 312.0
    0.003145 308.93848 325.22620 318.0
    0.003135 309.00302 325.36227 319.0
    0.002747 309.06699 324.14386 364.0
    0.003460 309.13062 322.06851 289.0
    0.003356 309.19370 319.76523 298.0
    0.003367 309.25638 317.67783 297.0
    0.00380 309.31851 316.07645 263.0
    0.003311 309.38034 315.04306 302.0
    0.003175 309.44165 314.57227 315.0
    0.003401 309.50244 314.61465 294.0
    0.003448 309.56296 315.14499 290.0
    0.003115 309.62292 316.21103 321.0
    0.003333 309.68253 317.95389 300.0
    0.003125 309.74161 320.59555 320.0
    0.003257 309.80042 324.41394 307.0
    0.00365 309.85867 329.61789 274.0
    0.003344 309.91663 336.24655 299.0
    0.003268 309.97406 343.90436 306.0
    0.003195 310.03125 351.65598 313.0
    0.002755 310.08789 357.87363 363.0
    0.003077 310.14426 360.75977 325.0
    0.002747 310.20010 359.55222 364.0
    0.003096 310.25571 355.43109 323.0
    0.002762 310.31085 350.65817 362.0
    0.002907 310.36563 347.25211 344.0
    0.003215 310.42004 346.40067 311.0
    0.002994 310.47415 348.46674 334.0
    0.003115 310.52786 352.88361 321.0
    0.002865 310.58121 358.23923 349.0
    0.002817 310.63416 362.48053 355.0
    0.002564 310.68689 363.73416 390.0
    0.002762 310.73923 361.47379 362.0
    0.003205 310.79123 356.78427 312.0
    0.002933 310.84283 351.18365 341.0
    0.002551 310.89426 345.94873 392.0
    0.002653 310.94528 342.08615 377.0
    0.003289 310.99603 340.19437 304.0
    0.003165 311.04642 340.36407 316.0
    0.002786 311.09662 342.09421 359.0
    0.003106 311.14642 344.43411 322.0
    0.002639 311.19601 346.24567 379.0
    0.003165 311.24521 346.80432 316.0
    0.002941 311.29428 346.41821 340.0
    0.003067 311.34299 346.30173 326.0
    0.002865 311.39148 347.70294 349.0
    0.002755 311.43964 351.10291 363.0
    0.003185 311.48767 356.45969 314.0
    0.002801 311.53537 362.75150 357.0
    0.002755 311.58286 368.18958 363.0
    0.003021 311.63007 370.85452 331.0
    0.002890 311.67709 370.07364 346.0
    0.002882 311.72394 366.37634 347.0
    0.002941 311.77048 360.78967 340.0
    0.003012 311.81689 353.91711 332.0
    0.003049 311.86304 346.45044 328.0
    0.002950 311.90906 339.19440 339.0
    0.002882 311.95477 332.86398 347.0
    0.003115 312.00046 327.68350 321.0
    0.003185 312.04584 323.69757 314.0
    0.00353 312.09113 320.78357 283.0
    0.002717 312.13617 318.75711 368.0
    0.002976 312.18115 317.39676 336.0
    0.003049 312.22592 316.58380 328.0
    0.003086 312.27057 316.02563 324.0
    0.003279 312.31500 315.67072 305.0
    0.003289 312.35941 315.45319 304.0
    0.002994 312.40363 315.33411 334.0
    0.003115 312.44775 315.30930 321.0
    0.003268 312.49170 315.35922 306.0
    0.003333 312.53564 315.53217 300.0
    0.003356 312.57944 315.87418 298.0
    0.003195 312.62314 316.46341 313.0
    0.003067 312.66669 317.38303 326.0
    0.002985 312.71027 318.70346 335.0
    0.003378 312.75369 320.34119 296.0
    0.003086 312.79709 322.38513 324.0
    0.003436 312.84033 324.52884 291.0
    0.003460 312.88364 326.37408 289.0
    0.002941 312.92685 327.46048 340.0
    0.003012 312.97000 327.49207 332.0
    0.002985 313.01309 326.59525 335.0
    0.003322 313.05621 325.19513 301.0
    0.003165 313.09927 323.60837 316.0
    0.003145 313.14233 322.00464 318.0
    0.003226 313.18530 320.64804 310.0
    0.003012 313.22839 319.59427 332.0
    0.002994 313.27139 318.89914 334.0
    0.002865 313.31442 318.58615 349.0
    0.003077 313.35742 318.73962 325.0
    0.003125 313.40051 319.45599 320.0
    0.003030 313.44357 320.92383 330.0
    0.003367 313.48666 323.40179 297.0
    0.003425 313.52985 327.16718 292.0
    0.002882 313.57300 332.38641 347.0
    0.003236 313.61624 338.98987 309.0
    0.002882 313.65948 346.62033 347.0
    0.003185 313.70288 354.46680 314.0
    0.003115 313.74625 361.19202 321.0
    0.003106 313.78973 365.52408 322.0
    0.003135 313.83322 367.16122 319.0
    0.002985 313.87692 367.04071 335.0
    0.002959 313.92059 366.25607 338.0
    0.002747 313.96445 365.12000 364.0
    0.002538 314.00830 362.96402 394.0
    0.003086 314.05234 359.11462 324.0
    0.002801 314.09644 353.47501 357.0
    0.002833 314.14069 346.98026 353.0
    0.002924 314.18500 340.95020 342.0
    0.003077 314.22952 336.28778 325.0
    0.002985 314.27411 333.65793 335.0
    0.003030 314.31885 333.32144 330.0
    0.002899 314.36368 335.27847 345.0
    0.003226 314.40878 339.16226 310.0
    0.002809 314.45392 344.18854 356.0
    0.002660 314.49927 349.20264 376.0
    0.003040 314.54471 352.66275 329.0
    0.002899 314.59042 353.15961 345.0
    0.003067 314.63623 350.33939 326.0
    0.002725 314.68225 345.18274 367.0
    0.002985 314.72836 339.14188 335.0
    0.002833 314.77478 333.33585 353.0
    0.003367 314.82132 328.46124 297.0
    0.003077 314.86807 324.77795 325.0
    0.003195 314.91495 322.27432 313.0
    0.003165 314.96216 320.76376 316.0
    0.003125 315.00946 320.03351 320.0
    0.003040 315.05704 319.89957 329.0
    0.003257 315.10474 320.23953 307.0
    0.003125 315.15277 321.13770 320.0
    0.003247 315.20093 322.29868 308.0
    0.003030 315.24939 323.72147 330.0
    0.002890 315.29797 325.33609 346.0
    0.003040 315.34686 326.96274 329.0
    0.002933 315.39600 328.50262 341.0
    0.002770 315.44531 329.87119 361.0
    0.002874 315.49493 331.05154 348.0
    0.002950 315.54474 331.73367 339.0
    0.003215 315.59485 331.76700 311.0
    0.003257 315.64511 331.20630 307.0
    0.003135 315.69577 330.42722 319.0
    0.003086 315.74655 329.92279 324.0
    0.002874 315.79767 330.07889 348.0
    0.003226 315.84897 331.08725 310.0
    0.002967 315.90063 332.92416 337.0
    0.003021 315.95248 335.32568 331.0
    0.003049 316.00467 337.86392 328.0
    0.003058 316.05701 340.15945 327.0
    0.003077 316.10974 342.08954 325.0
    0.002710 316.16269 343.58942 369.0
    0.003484 316.21594 344.27496 287.0
    0.003215 316.26938 343.60538 311.0
    0.003175 316.32324 341.29639 315.0
    0.003106 316.37732 337.67349 322.0
    0.003185 316.43164 333.66013 314.0
    0.002933 316.48624 329.84875 341.0
    0.00352 316.54123 326.62646 284.0
    0.003236 316.59637 324.17737 309.0
    0.003125 316.65192 322.38779 320.0
    0.003040 316.70761 321.28525 329.0
    0.003390 316.76376 320.62238 295.0
    0.003195 316.82007 320.23969 313.0
    0.003135 316.87674 320.01965 319.0
    0.003155 316.93362 319.89841 317.0
    0.003067 316.99091 319.84756 326.0
    0.003106 317.04837 319.85684 322.0
    0.00391 317.10623 319.92557 256.0
    0.002874 317.16425 320.05780 348.0
    0.002924 317.22272 320.32339 342.0
    0.003205 317.28137 320.63837 312.0
    0.003472 317.34036 321.11136 288.0
    0.003401 317.39957 321.82809 294.0
    0.003344 317.45917 322.90948 299.0
    0.003401 317.51895 324.47882 294.0
    0.002849 317.57904 326.63379 351.0
    0.003115 317.63953 329.39285 321.0
    0.003077 317.70016 332.62164 325.0
    0.003115 317.76117 336.00623 321.0
    0.003333 317.82239 339.00101 300.0
    0.003165 317.88400 340.98813 316.0
    0.003155 317.94577 341.59045 317.0
    0.003135 318.00790 340.89059 319.0
    0.002865 318.07022 339.21124 349.0
    0.002950 318.13293 336.94998 339.0
    0.003049 318.19583 334.59921 328.0
    0.002985 318.25906 332.61215 335.0
    0.003086 318.32245 331.28424 324.0
    0.002994 318.38626 330.95386 334.0
    0.002793 318.45023 331.84857 358.0
    0.002899 318.51450 334.40372 345.0
    0.002611 318.57898 339.25558 383.0
    0.002933 318.64380 347.31012 341.0
    0.002809 318.70883 359.47681 356.0
    0.002347 318.77411 376.43042 426.0
    0.002392 318.83957 398.03171 418.0
    0.002445 318.90543 423.04498 409.0
    0.002008 318.97147 448.45389 498.0
    0.001996 319.03772 469.68585 501.0
    0.002092 319.10416 481.44284 478.0
    0.002020 319.17093 480.81387 495.0
    0.002217 319.23785 469.48819 451.0
    0.002427 319.30508 452.36823 412.0
    0.002370 319.37241 434.46216 422.0
    0.002370 319.44012 418.83783 422.0
    0.002475 319.50790 406.38138 404.0
    0.002564 319.57599 396.02637 390.0
    0.002494 319.64417 386.12146 401.0
    0.002591 319.71271 375.84549 386.0
    0.002500 319.78131 365.71646 400.0
    0.002770 319.85019 356.57034 361.0
    0.002681 319.91916 349.11710 373.0
    0.003145 319.98843 343.73328 318.0
    0.003003 320.05780 340.54840 333.0
    0.002841 320.12741 339.38144 352.0
    0.003021 320.19705 339.83136 331.0
    0.002849 320.26700 341.31607 351.0
    0.002967 320.33707 343.16159 337.0
    0.003106 320.40723 344.56522 322.0
    0.002985 320.47766 344.85379 335.0
    0.002985 320.54816 343.88220 335.0
    0.003096 320.61884 342.11215 323.0
    0.002725 320.68954 340.29837 367.0
    0.003012 320.76056 338.92343 332.0
    0.003096 320.83154 338.20615 323.0
    0.003165 320.90274 338.04370 316.0
    0.002849 320.97391 338.09842 351.0
    0.003106 321.04538 337.95334 322.0
    0.002985 321.11682 337.43750 335.0
    0.002950 321.18842 336.82236 339.0
    0.003021 321.25998 336.66367 331.0
    0.002874 321.33179 337.54453 348.0
    0.002833 321.40359 339.91919 353.0
    0.002865 321.47549 344.00104 349.0
    0.002703 321.54736 349.62534 370.0
    0.003077 321.61948 356.20248 325.0
    0.002985 321.69156 362.54602 335.0
    0.002584 321.76367 367.04999 387.0
    0.002755 321.83578 368.11880 363.0
    0.002857 321.90808 365.24908 350.0
    0.002833 321.98029 359.44440 353.0
    0.003077 322.05255 352.33182 325.0
    0.002618 322.12476 345.30249 382.0
    0.00351 322.19714 339.19098 285.0
    0.002959 322.26941 334.40881 338.0
    0.002825 322.34177 330.97168 354.0
    0.003401 322.41397 328.69089 294.0
    0.003165 322.48633 327.27643 316.0
    0.003413 322.55856 326.46744 293.0
    0.002890 322.63086 326.04568 346.0
    0.003096 322.70300 325.93231 323.0
    0.003448 322.77524 326.06070 290.0
    0.003185 322.84735 326.41684 314.0
    0.003436 322.91949 327.02747 291.0
    0.003096 322.99146 327.87595 323.0
    0.002924 323.06351 328.91641 342.0
    0.002950 323.13538 330.03052 339.0
    0.002890 323.20724 331.03412 346.0
    0.002994 323.27890 331.70496 334.0
    0.002762 323.35068 331.87042 362.0
    0.002959 323.42233 331.47147 338.0
    0.003115 323.49374 330.61078 321.0
    0.003115 323.56522 329.50388 321.0
    0.003300 323.63647 328.37622 303.0
    0.003040 323.70770 327.48480 329.0
    0.002882 323.77872 326.69568 347.0
    0.002941 323.84976 326.12503 340.0
    0.003311 323.92053 325.75400 302.0
    0.003058 323.99127 325.38962 327.0
    0.003003 324.06174 325.24026 333.0
    0.002959 324.13223 325.20551 338.0
    0.003040 324.20248 325.20721 329.0
    0.003067 324.27258 325.22363 326.0
    0.003401 324.34253 325.24353 294.0
    0.003106 324.41235 325.26440 322.0
    0.002924 324.48199 325.28827 342.0
    0.003049 324.55148 325.26370 328.0
    0.003165 324.62070 325.30249 316.0
    0.003311 324.68988 325.34995 302.0
    0.002695 324.75882 325.40607 371.0
    0.003247 324.82758 325.47064 308.0
    0.002924 324.89603 325.55841 342.0
    0.003175 324.96448 325.64267 315.0
    0.003086 325.03262 325.74106 324.0
    0.003021 325.10062 325.86057 331.0
    0.003300 325.16830 326.01425 303.0
    0.003058 325.23596 326.21835 327.0
    0.002924 325.30328 326.49072 342.0
    0.003367 325.37045 326.82492 297.0
    0.003125 325.43729 327.27020 320.0
    0.003049 325.50406 327.79129 328.0
    0.003096 325.57050 328.34592 323.0
    0.002924 325.63681 328.86438 342.0
    0.003205 325.70279 329.25064 312.0
    0.003378 325.76868 329.42661 296.0
    0.002817 325.83420 329.39514 355.0
    0.003175 325.89960 329.27054 315.0
    0.003125 325.96469 329.16299 320.0
    0.002809 326.02960 329.20352 356.0
    0.002959 326.09427 329.47220 338.0
    0.003030 326.15866 329.99731 330.0
    0.002755 326.22296 330.74838 363.0
    0.003125 326.28690 331.62802 320.0
    0.003205 326.35068 332.46094 312.0
    0.003195 326.41409 333.03018 313.0
    0.002755 326.47745 333.14886 363.0
    0.002967 326.54047 332.78839 337.0
    0.002976 326.60333 332.04269 336.0
    0.003367 326.66586 331.23074 297.0
    0.003086 326.72830 330.45462 324.0
    0.002959 326.79041 329.81586 338.0
    0.003155 326.85236 329.35556 317.0
    0.003195 326.91400 329.07486 313.0
    0.003195 326.97549 328.94791 313.0
    0.002874 327.03677 328.94110 348.0
    0.002933 327.09784 329.02267 341.0
    0.003185 327.15860 329.16962 314.0
    0.003067 327.21933 329.36987 326.0
    0.003165 327.27975 329.61923 316.0
    0.003300 327.34000 329.92447 303.0
    0.00356 327.39999 330.30215 281.0
    0.003155 327.45993 330.79086 317.0
    0.002967 327.51956 331.46307 337.0
    0.002801 327.57913 332.45004 357.0
    0.003215 327.63837 333.97726 311.0
    0.002770 327.69763 336.39932 361.0
    0.003484 327.75659 340.17526 287.0
    0.002857 327.81549 345.83365 350.0
    0.003021 327.87411 353.80646 331.0
    0.003086 327.93277 364.26755 324.0
    0.002809 327.99118 376.77148 356.0
    0.002762 328.04953 390.19897 362.0
    0.002833 328.10767 402.47430 353.0
    0.002841 328.16580 410.79910 352.0
    0.002632 328.22375 412.50137 380.0
    0.002725 328.28171 406.99081 367.0
    0.002994 328.33945 396.25226 334.0
    0.003115 328.39728 383.21988 321.0
    0.003003 328.45496 370.33792 333.0
    0.002865 328.51257 359.14230 349.0
    0.003333 328.57010 350.37811 300.0
    0.002755 328.62775 344.11819 363.0
    0.002825 328.68530 340.09802 354.0
    0.003195 328.74283 337.86346 313.0
    0.002985 328.80045 336.97729 335.0
    0.002976 328.85797 337.08722 336.0
    0.002882 328.91559 337.91370 347.0
    0.002976 328.97318 339.20346 336.0
    0.002941 329.03091 340.67996 340.0
    0.003333 329.08865 341.98425 300.0
    0.003067 329.14658 342.71756 326.0
    0.002732 329.20444 342.58704 366.0
    0.003003 329.26257 341.61185 333.0
    0.003049 329.32074 340.11008 328.0
    0.003040 329.37906 338.47345 329.0
    0.003185 329.43753 337.03058 314.0
    0.003003 329.49622 336.00970 333.0
    0.003205 329.55508 335.57776 312.0
    0.003195 329.61417 335.84641 313.0
    0.002976 329.67337 336.95975 336.0
    0.003115 329.73297 338.80566 321.0
    0.003311 329.79279 341.38739 302.0
    0.003106 329.85281 344.52042 322.0
    0.003058 329.91312 347.83127 327.0
    0.002833 329.97388 350.77298 353.0
    0.003030 330.03482 352.62454 330.0
    0.003155 330.09622 352.99942 317.0
    0.002994 330.15790 351.65640 334.0
    0.003236 330.22009 349.29440 309.0
    0.002817 330.28256 346.57092 355.0
    0.002941 330.34558 343.92542 340.0
    0.003067 330.40894 341.56427 326.0
    0.002793 330.47287 339.51978 358.0
    0.003115 330.53720 337.79581 321.0
    0.003205 330.60214 336.38107 312.0
    0.003175 330.66751 335.27832 315.0
    0.003115 330.73358 334.45068 321.0
    0.003125 330.80011 333.89008 320.0
    0.003125 330.86731 333.47897 320.0
    0.003058 330.93506 333.21942 327.0
    0.003077 331.00354 333.07614 325.0
    0.002994 331.07266 333.02139 334.0
    0.003086 331.14249 333.03476 324.0
    0.003021 331.21292 333.10519 331.0
    0.002924 331.28430 333.23032 342.0
    0.002959 331.35641 333.41354 338.0
    0.003086 331.42917 333.66077 324.0
    0.003448 331.50290 333.97986 290.0
    0.002890 331.57736 334.37534 346.0
    0.002732 331.65280 334.85202 366.0
    0.003289 331.72897 335.41177 304.0
    0.002933 331.80624 336.06207 341.0
    0.003289 331.88431 336.81958 304.0
    0.003165 331.96344 337.73285 316.0
    0.003077 332.04343 338.85614 325.0
    0.002597 332.12457 340.22366 385.0
    0.003106 332.20673 341.76974 322.0
    0.003096 332.28998 343.38275 323.0
    0.002874 332.37421 344.86319 348.0
    0.003012 332.45975 346.06866 332.0
    0.003226 332.54636 347.04034 310.0
    0.002710 332.63412 348.03925 369.0
    0.002747 332.72302 349.33243 364.0
    0.003067 332.81332 350.90625 326.0
    0.002833 332.90475 352.80664 353.0
    0.003049 332.99756 354.49786 328.0
    0.002915 333.09152 355.35312 343.0
    0.002882 333.18704 354.94653 347.0
    0.002985 333.28375 353.33664 335.0
    0.002994 333.38199 350.97897 334.0
    0.003012 333.48145 348.38043 332.0
    0.002732 333.58258 345.90237 366.0
    0.003049 333.68500 343.79520 328.0
    0.002801 333.78906 342.18628 357.0
    0.002950 333.89444 341.11298 339.0
    0.003135 334.00162 340.54111 319.0
    0.002833 334.11020 340.42590 353.0
    0.002653 334.22049 340.74814 377.0
    0.002732 334.33221 341.62781 366.0
    0.003236 334.44586 343.05493 309.0
    0.002941 334.56097 345.32336 340.0
    0.003012 334.67786 348.75714 332.0
    0.002770 334.79636 353.64301 361.0
    0.003067 334.91684 360.21368 326.0
    0.002755 335.03900 368.52606 363.0
    0.002967 335.16284 378.13614 337.0
    0.003205 335.28876 388.45895 312.0
    0.002667 335.41629 398.41199 375.0
    0.002703 335.54584 406.86496 370.0
    0.002809 335.67706 413.37006 356.0
    0.002597 335.81049 418.89682 385.0
    0.002994 335.94562 425.08295 334.0
    0.002681 336.08286 432.99338 373.0
    0.002597 336.22183 442.28476 385.0
    0.002577 336.36316 451.09500 388.0
    0.002604 336.50623 456.20819 384.0
    0.002439 336.65140 454.70819 410.0
    0.002584 336.79858 446.02042 387.0
    0.002646 336.94797 432.48132 378.0
    0.002597 337.09940 417.58585 385.0
    0.002597 337.25290 404.14960 385.0
    0.002959 337.40839 393.92120 338.0
    0.002653 337.56635 387.48111 377.0
    0.002770 337.72626 384.45844 361.0
    0.002481 337.88840 383.65121 403.0
    0.002646 338.05246 383.38461 378.0
    0.002632 338.21915 382.00735 380.0
    0.002392 338.38776 378.69250 418.0
    0.002392 338.55875 373.71057 418.0
    0.002463 338.73169 367.90747 406.0
    0.002770 338.90726 362.17242 361.0
    0.003021 339.08478 357.12842 331.0
    0.002809 339.26477 353.07434 356.0
    0.002519 339.44672 350.08856 397.0
    0.002976 339.63132 348.06720 336.0
    0.002674 339.81790 346.84772 374.0
    0.003030 340.00699 346.25061 330.0
    0.002967 340.19800 346.14072 337.0
    0.002865 340.39175 346.43332 349.0
    0.002941 340.58743 347.08093 340.0
    0.003021 340.78561 348.04794 331.0
    0.002985 340.98578 349.27289 335.0
    0.002849 341.18854 350.66092 351.0
    0.002899 341.39343 352.04059 345.0
    0.002801 341.60065 353.20172 357.0
    0.002625 341.80984 353.96167 381.0
    0.002770 342.02179 354.28195 361.0
    0.002762 342.23575 354.28796 362.0
    0.003012 342.45181 354.19748 332.0
    0.002933 342.67050 354.27039 341.0
    0.002950 342.89099 354.62878 339.0
    0.002801 343.11395 355.28372 357.0
    0.003058 343.33868 356.17096 327.0
    0.002695 343.56610 356.89636 371.0
    0.002857 343.79532 357.26950 350.0
    0.002653 344.02689 357.18146 377.0
    0.003077 344.26016 356.86832 325.0
    0.002778 344.49594 356.66629 360.0
    0.002732 344.73361 356.99054 366.0
    0.002625 344.97333 358.25546 381.0
    0.002717 345.21475 360.86050 368.0
    0.003086 345.45871 365.14124 324.0
    0.002577 345.70435 371.27246 388.0
    0.002994 345.95187 379.21436 334.0
    0.002681 346.20099 388.57278 373.0
    0.002481 346.45251 398.61530 403.0
    0.002451 346.70541 408.07581 408.0
    0.002475 346.96033 415.55923 404.0
    0.002469 347.21655 420.18799 405.0
    0.002646 347.47501 422.36966 378.0
    0.002387 347.73465 423.26657 419.0
    0.002288 347.99619 423.71439 437.0
    0.002597 348.25876 423.58380 385.0
    0.002315 348.52344 421.84583 432.0
    0.002433 348.78909 417.34393 411.0
    0.002331 349.05637 409.90350 429.0
    0.002445 349.32452 400.60550 409.0
    0.002410 349.59457 390.80069 415.0
    0.002513 349.86530 381.82172 398.0
    0.002793 350.13745 374.26077 358.0
    0.002915 350.41022 368.41171 343.0
    0.002725 350.68460 364.21872 367.0
    0.002732 350.95941 361.45920 366.0
    0.002618 351.23520 359.79944 382.0
    0.002849 351.51147 358.93369 351.0
    0.002688 351.78906 358.49341 372.0
    0.002882 352.06696 358.66858 347.0
    0.003215 352.34540 359.31888 311.0
    0.002915 352.62393 360.54251 343.0
    0.002740 352.90353 362.66898 365.0
    0.002762 353.18320 365.54901 362.0
    0.002653 353.46262 369.45700 377.0
    0.003058 353.74271 374.37259 327.0
    0.002667 354.02237 380.03732 375.0
    0.002513 354.30225 385.92468 398.0
    0.002725 354.58145 391.18008 367.0
    0.002604 354.86099 394.86981 384.0
    0.002545 355.13965 395.93524 393.0
    0.002439 355.41800 394.07080 410.0
    0.002513 355.69556 389.87506 398.0
    0.002591 355.97272 384.48572 386.0
    0.002611 356.24890 378.96951 383.0
    0.002994 356.52411 374.02628 334.0
    0.002817 356.79797 370.04715 355.0
    0.002841 357.07129 367.12012 352.0
    0.002976 357.34296 365.18286 336.0
    0.002695 357.61322 364.05496 371.0
    0.002959 357.88165 363.54636 338.0
    0.002809 358.14902 363.50244 356.0
    0.002725 358.41412 363.84061 367.0
    0.002667 358.67758 364.56210 375.0
    0.002793 358.93854 365.75500 358.0
    0.002786 359.19791 367.59940 359.0
    0.002571 359.45450 370.33179 389.0
    0.002571 359.70889 374.21460 389.0
    0.002398 359.96024 379.45703 417.0
    0.002551 360.20941 386.20877 392.0
    0.002571 360.45526 394.01932 389.0
    0.002299 360.69833 402.35361 435.0
    0.002315 360.93781 410.14175 432.0
    0.002433 361.17450 415.98532 411.0
    0.002179 361.40729 418.37802 459.0
    0.002188 361.63672 416.59998 457.0
    0.002212 361.86194 411.30429 452.0
    0.002415 362.08362 404.06079 414.0
    0.002415 362.30106 396.44489 414.0
    0.002268 362.51422 389.55142 441.0
    0.002710 362.72272 384.02368 369.0
    0.002915 362.92715 380.02698 343.0
    0.002513 363.12659 377.44495 398.0
    0.002755 363.32101 376.00082 363.0
    0.002747 363.51074 375.35162 364.0
    0.002688 363.69492 375.14679 372.0
    0.003135 363.87390 375.05536 319.0
    0.002725 364.04703 374.78607 367.0
    0.002857 364.21484 374.23703 350.0
    0.002857 364.37650 373.40283 350.0
    0.002532 364.53232 372.58487 395.0
    0.003049 364.68164 371.84320 328.0
    0.002915 364.82486 371.26608 343.0
    0.002725 364.96149 370.90173 367.0
    0.002618 365.09143 370.75922 382.0
    0.002899 365.21436 370.82715 345.0
    0.002809 365.33054 371.01254 356.0
    0.002755 365.43945 371.46634 363.0
    0.002849 365.54102 372.14780 351.0
    0.002611 365.63495 373.16129 383.0
    0.002865 365.72147 374.71802 349.0
    0.002558 365.80002 377.14948 391.0
    0.002809 365.87073 380.94214 356.0
    0.002801 365.93320 386.68442 357.0
    0.002933 365.98755 395.02139 341.0
    0.002625 366.03342 406.38501 381.0
    0.002488 366.07077 420.86990 402.0
    0.002577 366.09940 437.82596 388.0
    0.002525 366.11923 455.87128 396.0
    0.002088 366.13007 472.47079 479.0
    0.002183 366.13184 484.33752 458.0
    0.002092 366.12439 488.36707 478.0
    0.002037 366.10757 483.64636 491.0
    0.002179 366.08130 472.13455 459.0
    0.002463 366.04544 457.14355 406.0
    0.002387 365.99997 441.75165 419.0
    0.002410 365.94458 428.00418 415.0
    0.002475 365.87943 417.01520 404.0
    0.002604 365.80423 408.85867 384.0
    0.002762 365.71909 402.93246 362.0
    0.002500 365.62357 398.46722 400.0
    0.002625 365.51794 394.66779 381.0
    0.002770 365.40204 391.09915 361.0
    0.002513 365.27591 387.70221 398.0
    0.002653 365.13913 384.57510 377.0
    0.002577 364.99194 381.84808 388.0
    0.002604 364.83456 379.61493 384.0
    0.002577 364.66632 377.97858 388.0
    0.002703 364.48785 377.11008 370.0
    0.002801 364.29865 377.22287 357.0
    0.002674 364.09930 378.56915 374.0
    0.002793 363.88901 381.41678 358.0
    0.002558 363.66858 386.03537 391.0
    0.002740 363.43759 392.30905 365.0
    0.002688 363.19641 400.01627 372.0
    0.002558 362.94464 408.51648 391.0
    0.002632 362.68280 416.61124 380.0
    0.002538 362.41080 422.68866 394.0
    0.002625 362.12912 425.03506 381.0
    0.002762 361.83685 422.84409 362.0
    0.002604 361.53516 416.84680 384.0
    0.003040 361.22388 408.78506 329.0
    0.002469 360.90350 400.43759 405.0
    0.002849 360.57312 393.01077 351.0
    0.002841 360.23428 387.46909 352.0
    0.002907 359.88623 384.01947 344.0
    0.002933 359.53021 382.55063 341.0
    0.002833 359.16504 382.61969 353.0
    0.002445 358.79248 383.54553 409.0
    0.003067 358.41174 384.54691 326.0
    0.002890 358.02429 384.91837 346.0
    0.002747 357.62894 384.26370 364.0
    0.002755 357.22757 382.60455 363.0
    0.002747 356.81946 380.21942 364.0
    0.002865 356.40625 377.40878 349.0
    0.002500 355.98666 374.33975 400.0
    0.002740 355.56293 371.14380 365.0
    0.002538 355.13428 368.00342 394.0
    0.002849 354.70255 365.10312 351.0
    0.002941 354.26672 362.55728 340.0
    0.002778 353.82846 360.42081 360.0
    0.002639 353.38812 358.67844 379.0
    0.002801 352.94690 357.29279 357.0
    0.002646 352.50391 356.20721 378.0
    0.002747 352.06143 355.37796 364.0
    0.002695 351.61975 354.77036 371.0
    0.002786 351.18015 354.37286 359.0
    0.002801 350.74194 354.19330 357.0
    0.003030 350.30725 354.25232 330.0
    0.002899 349.87753 354.56488 345.0
    0.002933 349.45203 355.12360 341.0
    0.002941 349.03339 355.87399 340.0
    0.003012 348.62149 356.70428 332.0
    0.002825 348.21860 357.42960 354.0
    0.003077 347.82449 357.81030 325.0
    0.002740 347.44119 357.61966 365.0
    0.002976 347.06979 356.79181 336.0
    0.002747 346.71191 355.47287 364.0
    0.002994 346.36774 353.90576 334.0
    0.002703 346.03979 352.32211 370.0
    0.002786 345.72919 350.71445 359.0
    0.002874 345.43771 349.49841 348.0
    0.002924 345.16595 348.54071 342.0
    0.002674 344.91663 347.82574 374.0
    0.002762 344.69070 347.33505 362.0
    0.002710 344.49054 347.02374 369.0
    0.002717 344.31711 346.85968 368.0
    0.003003 344.17307 346.91962 333.0
    0.002770 344.05988 347.01520 361.0
    0.002710 343.97980 347.28879 369.0
    0.002755 343.93469 347.78665 363.0
    0.002874 343.92691 348.66415 348.0
    0.002874 343.95856 350.09595 348.0
    0.002882 344.03186 352.33356 347.0
    0.003096 344.14951 355.68472 323.0
    0.002976 344.31354 360.41528 336.0
    0.002755 344.52692 366.70920 363.0
    0.002740 344.79156 374.48694 365.0
    0.002545 345.11139 383.37885 393.0
    0.002513 345.48788 392.52261 398.0
    0.002506 345.92477 400.62796 399.0
    0.002488 346.42419 406.03656 402.0
    0.002475 346.99103 407.47021 404.0
    0.002770 347.62668 404.62408 361.0
    0.002415 348.33499 398.70117 414.0
    0.002433 349.11841 391.29736 411.0
    0.002445 349.98328 383.77457 409.0
    0.003012 350.93036 376.99225 332.0
    0.002646 351.96362 371.63071 378.0
    0.002899 353.08951 367.79630 345.0
    0.002577 354.30795 365.46051 388.0
    0.002538 355.62653 364.40753 394.0
    0.002941 357.04550 364.36887 340.0
    0.002770 358.57495 365.07538 361.0
    0.002591 360.21323 366.27307 386.0
    0.002646 361.96851 367.72101 378.0
    0.002717 363.84332 369.27744 368.0
    . . . 370.0
_pd_calc_method     "Rietveld Refinement"
_pd_proc_info_data_reduction     ?
_pd_proc_info_datetime     2021-03-28T22:01:26
_pd_proc_info_excluded_regions
;
The background is too high at low angles and there was no Bragg's peaks.
;
_pd_proc_ls_background_function
;   GSAS Background function number 1 with 32 terms.
 Shifted Chebyshev function of 1st kind
      1:    684.144     2:   -705.826     3:    591.845     4:   -383.442
      5:    271.953     6:   -144.446     7:    80.6035     8:   -57.5987
      9:    36.6287    10:   -27.9916    11:    15.1285    12:   -11.9775
     13:    12.8819    14:   -10.6721    15:    7.66251    16:   -8.35018
     17:    1.44025    18:   -5.00721    19:    5.78817    20:   -2.82870
     21:    1.93935    22:   -1.83947    23:    4.15929    24:   0.506732
     25:  -0.182215    26:   0.162584    27:    4.98669    28:   0.850932
     29:  -0.614188    30:   -2.46723    31:    3.10631    32:    3.29784
;
_pd_proc_ls_peak_cutoff     0.00200
_pd_proc_ls_pref_orient_corr
;   March-Dollase
 AXIS  1 Ratio=   0.72861  h= 1.000  k= 1.000  l= 1.000
 Prefered orientation correction range: Min=   0.62193, Max=   1.62737
;
_pd_proc_ls_prof_R_factor     0.0545
_pd_proc_ls_prof_wR_factor     0.0763
_pd_proc_ls_prof_wR_expected     0.0423
_pd_proc_ls_profile_function
;
CW Profile function number 4 with  21 terms
Pseudovoigt profile coefficients as parameterized in
P. Thompson, D.E. Cox & J.B. Hastings (1987). J. Appl.
Cryst.,20,79-83.
Asymmetry correction of L.W. Finger, D.E. Cox & A. P. Jephcoat (1994).
J. Appl. Cryst.,27,892-900.
Microstrain broadening by P.W. Stephens,  (1999). J. Appl.
Cryst.,32,281-289.
#1(GU)   =    3.306 #2(GV)   =    0.000 #3(GW)   =    0.000
#4(GP)   =    1.565 #5(LX)   =    2.176 #6(ptec) =     0.00
#7(trns) =     0.00 #8(shft) =  -0.5558 #9(sfec) =     0.00
#10(S/L) =   0.0005 #11(H/L) =   0.0005 #12(eta) =   0.7500
#13(S400 ) =  0.0E+00 #14(S040 ) =  0.0E+00 #15(S004 ) =  0.0E+00
#16(S220 ) =  0.0E+00 #17(S202 ) =  0.0E+00 #18(S022 ) =  0.0E+00
#19(S301 ) =  0.0E+00 #20(S103 ) =  0.0E+00 #21(S121 ) =  0.0E+00
Peak tails are ignored  where the intensity is below 0.0020 times the peak
  Aniso. broadening axis   0.0   0.0   1.0
;
_pd_proc_ls_special_details     ?
_pd_proc_number_of_points     8758
_pd_spec_mount_mode     reflection
_pd_spec_mounting     'dispersed powder'
_pd_spec_shape     irregular
_pd_spec_size_axial     24.9
_pd_spec_size_equat     24.9
_pd_spec_size_thick     0.05
loop_
    _atom_site_type_symbol
    _atom_site_label
    _atom_site_fract_x
    _atom_site_fract_y
    _atom_site_fract_z
    _atom_site_U_iso_or_equiv
    _atom_site_thermal_displace_type
    _atom_site_occupancy
    _atom_site_symmetry_multiplicity
    Mg Mg1 0.3477(3) 0.8175(3) 0.2035(3) 0.0069(3) Uiso 0.508(4) 8
    Mg Mg2 0.0 0.8191(5) 0.5 0.0069(3) Uiso 0.484(7) 4
    Zn Zn1 0.3477(3) 0.8175(3) 0.2035(3) 0.0069(3)   Uiso 0.492(4) 8
    Zn Zn2 0.0 0.8191(5) 0.5 0.0069(3) Uiso 0.516(7) 4
    V V1 0.0517(4) 0.0 0.1885(4) 0.0069(3) Uiso 1.0 4
    V V2 0.3777(4) 0.0 0.8892(4) 0.0069(3) Uiso 1.0 4
    V V3 0.6962(4) 0.0 0.4938(4) 0.0069(3) Uiso 1.0 4
    O O1 0.4041(12) 0.0 0.6850(12) 0.0070(8) Uiso 1.0 4
    O O2 0.0 0.0 0.0 0.0070(8) Uiso 1.0 2
    O O3 0.0123(9) 0.1586(10) 0.7538(9) 0.0070(8) Uiso 1.0 8
    O O4 0.2787(9) 0.1666(10) 0.8864(9) 0.0070(8) Uiso 1.0 8
    O O5 0.3613(10) 0.1678(11) 0.4382(10) 0.0070(8) Uiso 1.0 8
    O O6 0.1338(13) 0.0 0.5091(13) 0.0070(8) Uiso 1.0 4
    O O7 0.4380(14) 0.0 0.1072(12) 0.0070(8) Uiso 1.0 4
    O O8 0.2081(15) 0.0 0.2045(13) 0.0070(8) Uiso 1.0 4
_geom_special_details     ?
loop_
    _geom_bond_atom_site_label_1
    _geom_bond_atom_site_label_2
    _geom_bond_site_symmetry_1
    _geom_bond_site_symmetry_2
    _geom_bond_distance
    _geom_bond_publ_flag
    Mg1 Mg1 . 4_575 3.104(6) n
    Mg1 Mg2 . 7_566 3.185(3)   n
    Mg1 Zn1 . 4_575 3.104(6) n
    Mg1 Zn2 . 7_566 3.185(3)   n
    Mg1 V3 . 2_666 3.307(5) n
    Mg1 O3 . 6_556 1.975(10) y
    Mg1 O4 . 6_556 1.929(9) y
    Mg1 O5 . 4_565 2.172(10) y
    Mg1 O7 . 1_565 2.081(11) y
    Mg1 O8 . 1_565 2.120(11) y
    Mg2 Mg1 . 7_566 3.185(3)   n
    Mg2 Mg1 . 8_465 3.185(3)   n
    Mg2 Mg2 . 3_576 3.076(9) n
    Mg2 Zn1 . 7_566 3.185(3)   n
    Mg2 Zn1 . 8_465 3.185(3)   n
    Mg2 Zn2 . 3_576 3.076(9) n
    Mg2 O3 . 3_566 2.354(8) y
    Mg2 O3 . 4_565 2.354(8) y
    Mg2 O5 . 5_455 1.948(10) y
    Mg2 O5 . 6_556 1.948(10) y
    Mg2 O6 . 1_565 2.061(10) y
    Mg2 O6 . 2_566 2.061(10) y
    Zn1 Mg1 . 4_575 3.104(6) n
    Zn1 Mg2 . 7_566 3.185(3)   n
    Zn1 Zn1 . 4_575 3.104(6) n
    Zn1 O3 . 6_556 1.975(10) n
    Zn1 O4 . 6_556 1.929(9) n
    Zn1 O5 . 4_565 2.172(10) n
    Zn1 O7 . 1_565 2.081(11) n
    Zn1 O8 . 1_565 2.120(11) n
    Zn2 Mg1 . 7_566 3.185(3)   n
    Zn2 Mg1 . 8_465 3.185(3)   n
    Zn2 Mg2 . 3_576 3.076(9) n
    Zn2 Zn2 . 3_576 3.076(9) n
    Zn2 O3 . 3_566 2.354(8) n
    Zn2 O3 . 4_565 2.354(8) n
    Zn2 O5 . 5_455 1.948(10) n
    Zn2 O5 . 6_556 1.948(10) n
    Zn2 O6 . 1_565 2.061(10) n
    Zn2 O6 . 2_566 2.061(10) n
    V1 O2 . 1_555 1.757(4) y
    V1 O3 . 2_556 1.628(10) y
    V1 O3 . 3_556 1.628(10) y
    V1 O8 . 1_555 1.599(15) y
    V2 V2 . 2_657 3.014(6) n
    V2 O1 . 1_555 1.959(12) y
    V2 O4 . 1_555 1.745(9) y
    V2 O4 . 4_555 1.745(9) y
    V2 O7 . 1_556 2.032(11) y
    V2 O7 . 2_656 1.898(15) y
    V3 Mg1 . 2_646 3.307(5) n
    V3 Mg1 . 3_666 3.307(5) n
    V3 O1 . 2_656 1.824(10) y
    V3 O5 . 2_656 1.703(10) y
    V3 O5 . 3_656 1.703(10) y
    V3 O6 . 2_656 1.760(15) y
    O1 V2 . 1_555 1.959(12) n
    O1 V3 . 2_656 1.824(10) n
    O2 V1 . 1_555 1.757(4) n
    O2 V1 . 2_555 1.757(4) n
    O3 Mg1 . 6_546 1.975(10) n
    O3 Mg2 . 3_566 2.354(8) n
    O3 Zn1 . 6_546 1.975(10) n
    O3 Zn2 . 3_566 2.354(8) n
    O3 V1 . 2_556 1.628(10) n
    O4 Mg1 . 6_546 1.929(9) n
    O4 Zn1 . 6_546 1.929(9) n
    O4 V2 . 1_555 1.745(9) n
    O5 Mg1 . 4_565 2.172(10) n
    O5 Mg2 . 5_545 1.948(10) n
    O5 Zn1 . 4_565 2.172(10) n
    O5 Zn2 . 5_545 1.948(10) n
    O5 V3 . 2_656 1.703(10) n
    O6 Mg2 . 1_545 2.061(10) n
    O6 Mg2 . 3_566 2.061(10) n
    O6 Zn2 . 1_545 2.061(10) n
    O6 Zn2 . 3_566 2.061(10) n
    O6 V3 . 2_656 1.760(15) n
    O7 Mg1 . 1_545 2.081(11) n
    O7 Mg1 . 4_565 2.081(11) n
    O7 Zn1 . 1_545 2.081(11) n
    O7 Zn1 . 4_565 2.081(11) n
    O7 V2 . 1_554 2.032(11) n
    O7 V2 . 2_656 1.898(15) n
    O8 Mg1 . 1_545 2.120(11) n
    O8 Mg1 . 4_565 2.120(11) n
    O8 Zn1 . 1_545 2.120(11) n
    O8 Zn1 . 4_565 2.120(11) n
    O8 V1 . 1_555 1.599(15) n
loop_
    _geom_angle_atom_site_label_1
    _geom_angle_atom_site_label_2
    _geom_angle_atom_site_label_3
    _geom_angle_site_symmetry_1
    _geom_angle_site_symmetry_2
    _geom_angle_site_symmetry_3
    _geom_angle
    _geom_angle_publ_flag
    Mg1 Mg1 Mg2 4_575 . 7_566 111.37(6) n
    Mg1 Mg1 O3 4_575 . 6_556 133.1(3)   n
    Mg1 Mg1 O4 4_575 . 6_556 131.7(3)   n
    Mg1 Mg1 O5 4_575 . 4_565 86.7(2)   n
    Mg1 Mg1 O7 4_575 . 1_565 41.8(3)   n
    Mg1 Mg1 O8 4_575 . 1_565 42.9(3)   n
    Mg2 Mg1 O3 7_566 . 6_556 47.5(3)   n
    Mg2 Mg1 O4 7_566 . 6_556 110.4(3)   n
    Mg2 Mg1 O5 7_566 . 4_565 36.9(3)   n
    Mg2 Mg1 O7 7_566 . 1_565 116.7(3)   n
    Mg2 Mg1 O8 7_566 . 1_565 120.7(4) n
    O3 Mg1 O4 6_556 . 6_556 93.5(3)   n
    O3 Mg1 O5 6_556 . 4_565 84.3(3)   n
    O3 Mg1 O7 6_556 . 1_565 103.6(5) n
    O3 Mg1 O8 6_556 . 1_565 167.9(4) n
    O4 Mg1 O5 6_556 . 4_565 114.4(4) n
    O4 Mg1 O7 6_556 . 1_565 128.8(4) n
    O4 Mg1 O8 6_556 . 1_565 94.1(4) n
    O5 Mg1 O7 4_565 . 1_565 115.1(4) n
    O5 Mg1 O8 4_565 . 1_565 84.0(5) n
    O7 Mg1 O8 1_565 . 1_565 78.8(4) n
    Mg1 Mg2 Mg1 7_566 . 8_465 137.26(13) n
    Mg1 Mg2 Mg2 7_566 . 3_576 111.37(6) n
    Mg1 Mg2 O3 7_566 . 3_566 147.6(2)   n
    Mg1 Mg2 O3 7_566 . 4_565 38.2(2)   n
    Mg1 Mg2 O5 7_566 . 5_455 105.2(3)   n
    Mg1 Mg2 O5 7_566 . 6_556 42.0(3)   n
    Mg1 Mg2 O6 7_566 . 1_565 89.7(3)   n
    Mg1 Mg2 O6 7_566 . 2_566 123.3(3)   n
    Mg1 Mg2 Mg2 8_465 . 3_576 111.37(6) n
    Mg1 Mg2 O3 8_465 . 3_566 38.2(2)   n
    Mg1 Mg2 O3 8_465 . 4_565 147.6(2)   n
    Mg1 Mg2 O5 8_465 . 5_455 42.0(3)   n
    Mg1 Mg2 O5 8_465 . 6_556 105.2(3)   n
    Mg1 Mg2 O6 8_465 . 1_565 123.3(3)   n
    Mg1 Mg2 O6 8_465 . 2_566 89.7(3)   n
    Mg2 Mg2 O3 3_576 . 3_566 85.4(2)   n
    Mg2 Mg2 O3 3_576 . 4_565 85.4(2)   n
    Mg2 Mg2 O5 3_576 . 5_455 131.3(3)   n
    Mg2 Mg2 O5 3_576 . 6_556 131.3(3)   n
    Mg2 Mg2 O6 3_576 . 1_565 41.7(3)   n
    Mg2 Mg2 O6 3_576 . 2_566 41.7(3)   n
    O3 Mg2 O3 3_566 . 4_565 170.8(4) n
    O3 Mg2 O5 3_566 . 5_455 80.2(3)   n
    O3 Mg2 O5 3_566 . 6_556 106.1(4) n
    O3 Mg2 O6 3_566 . 1_565 85.2(4) n
    O3 Mg2 O6 3_566 . 2_566 87.9(4) n
    O3 Mg2 O5 4_565 . 5_455 106.1(4) n
    O3 Mg2 O5 4_565 . 6_556 80.2(3)   n
    O3 Mg2 O6 4_565 . 1_565 87.9(4) n
    O3 Mg2 O6 4_565 . 2_566 85.2(4) n
    O5 Mg2 O5 5_455 . 6_556 97.3(5) n
    O5 Mg2 O6 5_455 . 1_565 164.7(4) n
    O5 Mg2 O6 5_455 . 2_566 91.2(4) n
    O5 Mg2 O6 6_556 . 1_565 91.2(4) n
    O5 Mg2 O6 6_556 . 2_566 164.7(4) n
    O6 Mg2 O6 1_565 . 2_566 83.5(6) n
    O3 Zn1 O4 6_556 . 6_556 93.5(3)   n
    O3 Zn1 O5 6_556 . 4_565 84.3(3)   n
    O3 Zn1 O7 6_556 . 1_565 103.6(5) n
    O3 Zn1 O8 6_556 . 1_565 167.9(4) n
    O4 Zn1 O5 6_556 . 4_565 114.4(4) n
    O4 Zn1 O7 6_556 . 1_565 128.8(4) n
    O4 Zn1 O8 6_556 . 1_565 94.1(4) n
    O5 Zn1 O7 4_565 . 1_565 115.1(4) n
    O5 Zn1 O8 4_565 . 1_565 84.0(5) n
    O7 Zn1 O8 1_565 . 1_565 78.8(4) n
    O5 Zn2 O5 5_455 . 6_556 97.3(5) n
    O5 Zn2 O6 5_455 . 1_565 164.7(4) n
    O5 Zn2 O6 5_455 . 2_566 91.2(4) n
    O5 Zn2 O6 6_556 . 1_565 91.2(4) n
    O5 Zn2 O6 6_556 . 2_566 164.7(4) n
    O6 Zn2 O6 1_565 . 2_566 83.5(6) n
    O2 V1 O3 1_555 . 2_556 104.6(3)   n
    O2 V1 O3 1_555 . 3_556 104.6(3)   n
    O2 V1 O8 1_555 . 1_555 104.2(5) n
    O3 V1 O3 2_556 . 3_556 111.9(8) n
    O3 V1 O8 2_556 . 1_555 115.1(4) n
    O3 V1 O8 3_556 . 1_555 115.1(4) n
    O1 V2 O4 1_555 . 1_555 98.7(4) n
    O1 V2 O4 1_555 . 4_555 98.7(4) n
    O1 V2 O7 1_555 . 1_556 154.4(6) n
    O1 V2 O7 1_555 . 2_656 74.5(5) n
    O4 V2 O4 1_555 . 4_555 108.5(7) n
    O4 V2 O7 1_555 . 1_556 96.1(4) n
    O4 V2 O7 1_555 . 2_656 125.7(3)   n
    O4 V2 O7 4_555 . 1_556 96.1(4) n
    O4 V2 O7 4_555 . 2_656 125.7(3)   n
    O7 V2 O7 1_556 . 2_656 79.9(7) n
    O1 V3 O5 2_656 . 2_656 99.1(4) n
    O1 V3 O5 2_656 . 3_656 99.1(4) n
    O1 V3 O6 2_656 . 2_656 114.7(7) n
    O5 V3 O5 2_656 . 3_656 113.8(8) n
    O5 V3 O6 2_656 . 2_656 114.2(4) n
    O5 V3 O6 3_656 . 2_656 114.2(4) n
    V2 O1 V3 1_555 . 2_656 138.0(7) n
    V1 O2 V1 1_555 . 2_555 180.0 n
    Mg1 O3 Mg2 6_546 . 3_566 94.3(4) n
    Mg1 O3 Zn1 6_546 . 6_546 0.0 n
    Mg1 O3 V1 6_546 . 2_556 145.2(5) n
    Mg2 O3 Zn1 3_566 . 6_546 94.3(4) n
    Mg2 O3 V1 3_566 . 2_556 115.7(4) n
    Zn1 O3 V1 6_546 . 2_556 145.2(5) n
    Mg1 O4 Zn1 6_546 . 6_546 0.0 n
    Mg1 O4 V2 6_546 . 1_555 154.6(5) n
    Zn1 O4 V2 6_546 . 1_555 154.6(5) n
    Mg1 O5 Mg2 4_565 . 5_545 101.1(5) n
    Mg1 O5 Zn1 4_565 . 4_565 0.0 n
    Mg1 O5 Zn2 4_565 . 5_545 101.1(5) n
    Mg1 O5 V3 4_565 . 2_656 116.7(5) n
    Mg2 O5 Zn1 5_545 . 4_565 101.1(5) n
    Mg2 O5 Zn2 5_545 . 5_545 0.0 n
    Mg2 O5 V3 5_545 . 2_656 136.5(5) n
    Zn1 O5 Zn2 4_565 . 5_545 101.1(5) n
    Zn1 O5 V3 4_565 . 2_656 116.7(5) n
    Zn2 O5 V3 5_545 . 2_656 136.5(5) n
    Mg2 O6 Mg2 1_545 . 3_566 96.5(6) n
    Mg2 O6 Zn2 1_545 . 1_545 0.0 n
    Mg2 O6 Zn2 1_545 . 3_566 96.5(6) n
    Mg2 O6 V3 1_545 . 2_656 131.6(3)   n
    Mg2 O6 Zn2 3_566 . 1_545 96.5(6) n
    Mg2 O6 Zn2 3_566 . 3_566 0.0 n
    Mg2 O6 V3 3_566 . 2_656 131.6(3)   n
    Zn2 O6 Zn2 1_545 . 3_566 96.5(6) n
    Zn2 O6 V3 1_545 . 2_656 131.6(3)   n
    Zn2 O6 V3 3_566 . 2_656 131.6(3)   n
    Mg1 O7 Mg1 1_545 . 4_565 96.4(6) n
    Mg1 O7 Zn1 1_545 . 1_545 0.0 n
    Mg1 O7 Zn1 1_545 . 4_565 96.4(6) n
    Mg1 O7 V2 1_545 . 1_554 109.8(4) n
    Mg1 O7 V2 1_545 . 2_656 120.3(4) n
    Mg1 O7 Zn1 4_565 . 1_545 96.4(6) n
    Mg1 O7 Zn1 4_565 . 4_565 0.0 n
    Mg1 O7 V2 4_565 . 1_554 109.8(4) n
    Mg1 O7 V2 4_565 . 2_656 120.3(4) n
    Zn1 O7 Zn1 1_545 . 4_565 96.4(6) n
    Zn1 O7 V2 1_545 . 1_554 109.8(4) n
    Zn1 O7 V2 1_545 . 2_656 120.3(4) n
    Zn1 O7 V2 4_565 . 1_554 109.8(4) n
    Zn1 O7 V2 4_565 . 2_656 120.3(4) n
    V2 O7 V2 1_554 . 2_656 100.1(7) n
    Mg1 O8 Mg1 1_545 . 4_565 94.1(7) n
    Mg1 O8 Zn1 1_545 . 1_545 0.0 n
    Mg1 O8 Zn1 1_545 . 4_565 94.1(7) n
    Mg1 O8 V1 1_545 . 1_555 132.7(3)   n
    Mg1 O8 Zn1 4_565 . 1_545 94.1(7) n
    Mg1 O8 Zn1 4_565 . 4_565 0.0 n
    Mg1 O8 V1 4_565 . 1_555 132.7(3)   n
    Zn1 O8 Zn1 1_545 . 4_565 94.1(7) n
    Zn1 O8 V1 1_545 . 1_555 132.7(3)   n
    Zn1 O8 V1 4_565 . 1_555 132.7(3)   n
